# Supplementary material for: Causal risk and protective factors for rheumatoid arthritis: a comprehensive mendelian randomization systematic review and meta-analysis
Source: Front Genet. 2026 Mar 19;17:1774582. doi: 10.3389/fgene.2026.1774582 (PMC13043126; doi:10.3389/fgene.2026.1774582)
Supplement: Supplementary file 1 [file Table1.xlsx]

## Sheet: List of files & tables
	Supplementary Table S1. Search strategy.
	Supplementary Table S2. Key characteristics of included studies.
	Supplementary Table S3. Mapping of data source codes to the full names of exposure and outcome data sources corresponding to Figure 2d and 2e.
	Supplementary Table S4. Quality Assessment tool conducted based on adherence to the Strengthening the Reporting of Mendelian Randomization Studies (STROBE-MR) Guidelines.
	Supplementary Table S5. Distribution of MR Analyses by Evidence Category Across Exposure Categories.
	Supplementary Table S6. Summary of exposures yielding exclusively non-significant causal associations with RA.
	Supplementary Table S7. Full main analysis results for meta-analyzed associations between exposures and RA.
	Supplementary Table S8. Sensitivity analysis results comparing the primary model with alternative statistical approaches: Fixed-effect models and Random-effects models using standard Wald-type confidence intervals.
	Supplementary Table S9. Summary of leave-one-out sensitivity analyses for exposures with three or more studies, detailing the impact of individual study exclusion on the pooled effect estimates, heterogeneity, and statistical significance.
	Supplementary Table S10. Subgroup analysis of the association between hypothyroidism and RA stratified by exposure definition.
	Supplementary Table S11. Univariate meta-regression analysis of potential sources of heterogeneity for the association between hypothyroidism and RA.
	Supplementary Figure S1. The forest plots of the meta-analysis for lifestyle, education and behaviors exposures and RA.
	Supplementary Figure S2. The forest plots of the meta-analysis for anthropometrics exposures and RA.
	Supplementary Figure S3. Subgroup analysis and publication bias assessment for the association between hypothyroidism and RA.(a) Subgroup analysis based on exposure definitions (Strict vs. Broad). (b) Funnel plot for publication bias assessment.
	Supplementary Figure S4. The forest plots of the meta-analysis for systemic diseases exposures and RA.
	Supplementary Figure S5. The forest plots of the meta-analysis for inflammatory & immune biomarkers and RA.
	Supplementary Figure S6. The forest plots of the meta-analysis for biomolecular and microbiomic factors and RA.
	Supplementary Figure S7. Landscape of causal associations with RA, pRA, and nRA based on single-study evidence.

## Sheet: Table S1
	Supplementary Table S1. Search strategy.
	PubMed	(("Mendelian Randomization Analysis"[Mesh]) OR ((Analysis, Mendelian Randomization[Title/Abstract]) OR (Mendelian Randomization Analysis[Title/Abstract]))) AND ((Arthritis, Rheumatoid[MeSH Terms]) OR (Rheumatoid Arthritis[Title/Abstract]) OR (Rheumatoid[Title/Abstract]) OR (rthritis,rheumatoid[Title/Abstract]) OR (chronic rheumatoid arthritis[Title/Abstract]) OR (rheumatoid polyarthritis[Title/Ab…
	Web of science	(TS= (Arthritis, Rheumatoid) OR TI= (Arthritis, Rheumatoid OR Rheumatoid Arthritis OR Rheumatoid OR rthritis,rheumatoid OR chronic rheumatoid arthritis OR rheumatoid polyarthritis OR Rheumatoid arthrosis) OR AB= (Arthritis, Rheumatoid OR Rheumatoid Arthritis OR Rheumatoid OR rthritis,rheumatoid OR chronic rheumatoid arthritis OR rheumatoid polyarthritis OR Rheumatoid arthrosis)) AND (TS= (Mendeli…
	Embase	('mendelian randomization analysis'/exp OR ('mendelian randomisation':ti,ab,kw OR 'mendelian randomization':ti,ab,kw OR 'mendelian randomization analysis':ti,ab,kw)) AND ('rheumatoid arthritis'/exp OR 'arthritis deformans':ti,ab,kw OR 'arthritis, rheumatoid':ti,ab,kw OR 'arthrosis deformans':ti,ab,kw OR 'beauvais disease':ti,ab,kw OR 'chronic articular rheumatism':ti,ab,kw OR 'chronic polyarthrit…

## Sheet: Table S2
Supplementary Table S2. Key characteristics of included studies.
Category	Subgroup of Category	Year	Reference	Exposure	Exposure Data Source (Sample Size; Region)	Outcome	Outcome Data Source (Sample Size; Region)	SNP	OR and 95% CI	P value	Evidence grading	Sensitivity analysis
Lifestyle, education and behaviors	Activity	2023	Zhao X-2023	Objective Physical Activity	UK Biobank (91084; Europeans)	RA	ieu-a-832 (14361/43923; European)	9	0.98 (0.86-1.12)	0.78	Non-evaluable evidence	Yes
Lifestyle, education and behaviors	Activity	2021	Sun L-2021(1)	Objective Physical Activity	Published GWAS (91084; Europeans)	RA	ieu-a-832 (14361/43923; European)	6	0.97 (0.88-1.08)	0.68	Non-evaluable evidence	Yes
Lifestyle, education and behaviors	Activity	2024	Huang J-2024	Occupational Physical Activity	ukb-b-4461 (263556; Europeans)	RA	ieu-a-831 (4873/17642; East Asian)	15	1.241 (0.834-1.845)	0.287	Non-evaluable evidence	Yes
Lifestyle, education and behaviors	Activity	2024	Huang J-2024	Occupational Physical Activity	ukb-b-2002 (263615; Europeans)	RA	ieu-a-831 (4873/17642; East Asian)	23	1.417 (0.803-2.498)	0.229	Non-evaluable evidence	Yes
Lifestyle, education and behaviors	Activity	2023	Du K-2023	Occupational Physical Activity	UK Biobank (263556; Europeans)	RA	UK Biobank (263556; European)	16	1.17 (0.66-2.1)	0.59	Non-evaluable evidence	No
Lifestyle, education and behaviors	Activity	2023	Du K-2023	Occupational Physical Activity	UK Biobank (263615; Europeans)	RA	UK Biobank (263615; European)	25	1.53 (0.79-2.95)	0.21	Non-evaluable evidence	No
Lifestyle, education and behaviors	Activity	2024	Huang J-2024	Occupational Physical Activity	ukb-b-4461 (263556; Europeans)	RA	ukb-d-M13_RHEUMA (1605/359589; European)	15	0.999 (0.994-1.003)	0.543	Non-evaluable evidence	Yes
Lifestyle, education and behaviors	Activity	2024	Huang J-2024	Occupational Physical Activity	ukb-b-2002 (263615; Europeans)	RA	ukb-d-M13_RHEUMA (1605/359589; European)	24	1.003 (0.999-1.007)	0.159	Non-evaluable evidence	Yes
Lifestyle, education and behaviors	Activity	2021	Sun L-2021(1)	Self-Reported Physical Activity	Published GWAS (124842/225650; Europeans)	RA	ieu-a-832 (14361/43923; European)	6	2.63 (0.05-130.96)	0.628	Non-evaluable evidence	Yes
Lifestyle, education and behaviors	Activity	2023	Zhao X-2023	Self-Reported Physical Activity	UK Biobank (377234; Europeans)	RA	ieu-a-832 (14361/43923; European)	19	1.06 (0.47-2.41)	0.89	Non-evaluable evidence	Yes
Lifestyle, education and behaviors	Activity	2021	Sun L-2021(1)	Self-Reported Physical Activity	Published GWAS (377234; Europeans)	RA	ieu-a-832 (14361/43923; European)	17	1.08 (0.49-2.39)	0.848	Non-evaluable evidence	Yes
Lifestyle, education and behaviors	Air Pollution	2025	Yang C-2025	Nitrogen Dioxide	Published GWAS (456380; Europeans)	RA	Published GWAS (276465; European)	5	1.067 (0.189-6.027)	0.942	Non-evaluable evidence	Yes
Lifestyle, education and behaviors	Air Pollution	2025	Yang C-2025	Nitrogen Dioxide	Published GWAS (456380; Europeans)	RA	UK Biobank (8225/409001; European)	5	0.482 (0.173-1.343)	0.163	Non-evaluable evidence	Yes
Lifestyle, education and behaviors	Air Pollution	2024	Hu H-2024	Nitrogen Oxides	UK Biobank (456380; Europeans)	RA	finn-b_x0002_M13_RHEUMA (6236/147221; European)	8	0.49 (0.13-1.849)	0.293	Non-evaluable evidence	Yes
Lifestyle, education and behaviors	Air Pollution	2024	Wen J-2024	Nitrogen Oxides	Published GWAS (456380; Europeans)	RA	finn-b-M13_RHEUMA_INCLAVO (218792; European)	74	1.72 (1.11-2.66)	0.015	Robust (I)	Yes
Lifestyle, education and behaviors	Air Pollution	2025	Yang C-2025	Nitrogen Oxides	Published GWAS (456380; Europeans)	RA	Published GWAS (276465; European)	8	0.490 (0.115-2.085)	0.335	Non-evaluable evidence	Yes
Lifestyle, education and behaviors	Air Pollution	2025	Yang C-2025	Nitrogen Oxides	Published GWAS (456380; Europeans)	RA	UK Biobank (8225/409001; European)	8	0.868 (0.317-2.373)	0.782	Non-evaluable evidence	Yes
Lifestyle, education and behaviors	Air Pollution	2024	Hu H-2024	Nitrogen Oxides	UK Biobank (2508; East Asian)	RA	BioBank Japan (4199/208254; Japanese)	5	0.965 (0.818-1.139)	0.671	Non-evaluable evidence	Yes
Lifestyle, education and behaviors	Air Pollution	2024	Wen J-2024	PM10	Published GWAS (423796; Europeans)	RA	finn-b_x0002_M13_RHEUMA (6236/147221; European)	28	1.8 (0.88-3.66)	0.11	Non-evaluable evidence	Yes
Lifestyle, education and behaviors	Air Pollution	2024	Hu H-2024	PM10	UK Biobank (455314; Europeans)	RA	finn-b_x0002_M13_RHEUMA (6236/147221; European)	22	1.68 (0.82-3.441)	0.156	Non-evaluable evidence	Yes
Lifestyle, education and behaviors	Air Pollution	2025	Yang C-2025	PM10	UK Biobank (455314; Europeans)	RA	Published GWAS (276465; European)	22	2.408 (0.849-6.824)	0.098	Non-evaluable evidence	Yes
Lifestyle, education and behaviors	Air Pollution	2025	Yang C-2025	PM10	UK Biobank (455314; Europeans)	RA	UK Biobank (8225/409001; European)	22	0.657 (0.374-1.154)	0.143	Non-evaluable evidence	Yes
Lifestyle, education and behaviors	Air Pollution	2024	Hu H-2024	PM10	UK Biobank (2507; East Asian)	RA	BioBank Japan (4199/208254; Japanese)	8	0.946 (0.859-1.043)	0.264	Non-evaluable evidence	Yes
Lifestyle, education and behaviors	Air Pollution	2024	Hu H-2024	PM2.5	UK Biobank (423796; Europeans)	RA	finn-b_x0002_M13_RHEUMA (6236/147221; European)	8	1.236 (0.666-2.294)	0.503	Non-evaluable evidence	Yes
Lifestyle, education and behaviors	Air Pollution	2025	Yang C-2025	PM2.5	UK Biobank (423796; Europeans)	RA	Published GWAS (276465; European)	8	1.236 (0.521-2.929)	0.631	Non-evaluable evidence	Yes
Lifestyle, education and behaviors	Air Pollution	2025	Yang C-2025	PM2.5	UK Biobank (423796; Europeans)	RA	UK Biobank (8225/409001; European)	8	0.699 (0.413-1.184)	0.183	Non-evaluable evidence	Yes
Lifestyle, education and behaviors	Air Pollution	2024	Hu H-2024	PM2.5	UK Biobank (2505; East Asian)	RA	BioBank Japan (4199/208254; Japanese)	5	1.162 (0.979-1.38)	0.086	Non-evaluable evidence	Yes
Lifestyle, education and behaviors	Air Pollution	2024	Hu H-2024	PM2.5-10	UK Biobank (423796; Europeans)	RA	finn-b_x0002_M13_RHEUMA (6236/147221; European)	24	1.291 (0.75-2.221)	0.357	Non-evaluable evidence	Yes
Lifestyle, education and behaviors	Air Pollution	2024	Hu H-2024	PM2.5-10	UK Biobank (2506; East Asian)	RA	BioBank Japan (4199/208254; Japanese)	4	1.166 (0.94-1.447)	0.162	Non-evaluable evidence	Yes
Lifestyle, education and behaviors	Behaviors	2023	Cao Z-2023	Computer Usage	UK Biobank (360895; Europeans)	nRA	finn-b-RHEUMA_SERONEG (1937/172834; European)	76	0.7035 (0.3492-1.4174)	0.325	Non-evaluable evidence	Yes
Lifestyle, education and behaviors	Behaviors	2023	Cao Z-2023	Computer Usage	UK Biobank (360895; Europeans)	pRA	finn-b-RHEUMA_SEROPOS (4596/172834; European)	74	0.6138 (0.387-0.9735)	0.038	Suggestive (III)	Yes
Lifestyle, education and behaviors	Behaviors	2023	Zhao X-2023	Computer Usage	UK Biobank (360895; European)	RA	ieu-a-832 (14361/43923; European)	23	0.28 (0.13-0.6)	0.001	Probable (II)	Yes
Lifestyle, education and behaviors	Behaviors	2023	Huang G-2023(1)	Computer Usage	UK Biobank (422218; Europeans)	RA	ieu-a-832 (14361/43923; European)	15	0.23 (0.12-0.46)	<0.001	Robust (I)	Yes
Lifestyle, education and behaviors	Behaviors	2023	Cao Z-2023	Computer Usage	UK Biobank (360895; Europeans)	RA	FinnGen (2550/167641; European)	75	0.7277 (0.4794-1.1048)	0.1357	Non-evaluable evidence	Yes
Lifestyle, education and behaviors	Behaviors	2023	Cao Z-2023	Driving Exposure	UK Biobank (310555; Europeans)	nRA	finn-b-RHEUMA_SERONEG (1937/172834; European)	51	1.2811 (0.4789-3.4266)	0.6217	Non-evaluable evidence	Yes
Lifestyle, education and behaviors	Behaviors	2023	Cao Z-2023	Driving Exposure	UK Biobank (310555; Europeans)	pRA	finn-b-RHEUMA_SEROPOS (4596/172834; European)	52	0.7449 (0.3886-1.4278)	0.3749	Non-evaluable evidence	Yes
Lifestyle, education and behaviors	Behaviors	2023	Huang G-2023(1)	Driving Exposure	UK Biobank (422218; Europeans)	RA	ieu-a-832 (14361/43923; European)	4	0.59 (0.1-3.41)	0.557	Non-evaluable evidence
Lifestyle, education and behaviors	Behaviors	2023	Cao Z-2023	Driving Exposure	UK Biobank (310555; Europeans)	RA	FinnGen (2550/167641; European)	52	0.8871 (0.4831-1.6289)	0.6992	Non-evaluable evidence	Yes
Lifestyle, education and behaviors	Behaviors	2023	Cao Z-2023	Television Viewing	UK Biobank (437887; Europeans)	nRA	finn-b-RHEUMA_SERONEG (1937/172834; European)	104	1.2899 (0.6626-2.5111)	0.4538	Non-evaluable evidence	Yes
Lifestyle, education and behaviors	Behaviors	2023	Cao Z-2023	Television Viewing	UK Biobank (437887; Europeans)	pRA	finn-b-RHEUMA_SEROPOS (4596/172834; European)	102	1.9121 (1.2415-2.9451)	0.0032	Probable (II)	Yes
Lifestyle, education and behaviors	Behaviors	2023	Huang G-2023(1)	Television Viewing	FinnGen (2550/167641; European)	RA	ieu-a-832 (14361/43923; European)	66	2.46 (1.77-3.41)	<0.001	Probable (II)	Yes
Lifestyle, education and behaviors	Behaviors	2023	Zhao X-2023	Television Viewing	UK Biobank (422218; Europeans)	RA	ieu-a-832 (14361/43923; European)	95	2.28 (1.56-3.33)	<0.001	Suggestive (III)	Yes
Lifestyle, education and behaviors	Behaviors	2023	Cao Z-2023	Television Viewing	UK Biobank (437887; Europeans)	RA	FinnGen (2550/167641; European)	103	2.0265 (1.393-2.9481)	0.0002	Probable (II)	Yes
Lifestyle, education and behaviors	Education	2023	Li Y-2023	Cognitive Function	SSGAC (257841; Europeans)	RA	FinnGen (11178/221323; Europeans)	271	0.7526 (0.6665-0.8499)	<0.001	Robust (I)	Yes
Lifestyle, education and behaviors	Education	2023	Li Y-2023	Cognitive Function	SSGAC (430445; Europeans)	RA	FinnGen (11178/221323; Europeans)	403	0.7142 (0.6327-0.8063)	<0.001	Robust (I)	Yes
Lifestyle, education and behaviors	Education	2023	Li Y-2023	Cognitive Function	SSGAC (564698; Europeans)	RA	FinnGen (11178/221323; Europeans)	313	0.7643 (0.671-0.8706)	0.0001	Probable (II)	Yes
Lifestyle, education and behaviors	Education	2022	Zhao SS-2022	Educational Attainment	Published GWAS (766345; Europeans)	RA	ieu-a-832 (14361/43923; European)	1265	0.37 (0.31-0.44)	<0.001	Probable (II)	Yes
Lifestyle, education and behaviors	Education	2023	Li Y-2023	Educational Attainment	SSGAC (1131881; Europeans)	RA	FinnGen (11178/221323; Europeans)	429	0.6852 (0.5949-0.7891)	<0.001	Robust (I)	Yes
Lifestyle, education and behaviors	Education	2023	Sun K-2023	Educational Attainment	GWAS meta-anlysis (3037499; Europeans)	RA	FinnGen (11178/221323; Europeans)	582	0.65 (0.55-0.76)	<0.001	Probable (II)	Yes
Lifestyle, education and behaviors	Lifestyle	2023	Wang J-2023	Alcohol Consumption	UK Biobank (462346; Europeans)	nRA	UK Biobank (462346; European)	92	1.009 (0.716-1.421)	0.959	Non-evaluable evidence	Yes
Lifestyle, education and behaviors	Lifestyle	2023	Wang J-2023	Alcohol Consumption	Published GWAS (1.2 million; -)	nRA	UK Biobank (462346; European)	33	0.9101 (0.391-2.116)	0.827	Non-evaluable evidence	Yes
Lifestyle, education and behaviors	Lifestyle	2021	Jiang X-2021	Alcohol Consumption	Published GWAS (941280; Europeans)	pRA	ieu-a-832 (14361/43923; European)	99	0.51 (0.3-0.88)	<0.001	Suggestive (III)	Yes
Lifestyle, education and behaviors	Lifestyle	2023	Wang J-2023	Alcohol Consumption	UK Biobank (462346; Europeans)	pRA	UK Biobank (462346; European)	92	1.128 (0.875-1.455)	0.351	Non-evaluable evidence	Yes
Lifestyle, education and behaviors	Lifestyle	2023	Wang J-2023	Alcohol Consumption	Published GWAS (1.2 million; -)	pRA	UK Biobank (462346; European)	33	0.7451 (0.411-1.35)	0.332	Non-evaluable evidence	Yes
Lifestyle, education and behaviors	Lifestyle	2019	Bae S-2019	Alcohol Consumption	UK Biobank (500000; -)	RA	Published GWAS (5539/20169; European)	24	1.24 (0.8-1.93)	<0.001	Suggestive (III)	Yes
Lifestyle, education and behaviors	Lifestyle	2025	Guo Q-S-2025	Alcohol consumption	UK Biobank (306295; European)	RA	UK Biobank (306295; European)	95	1.011 (0.989-1.033)	0.344	Non-evaluable evidence	No
Lifestyle, education and behaviors	Lifestyle	2023	Wang J-2023	Alcohol Consumption	UK Biobank (462346; Europeans)	RA	UK Biobank (462346; European)	92	1.078 (0.87-1.335)	0.493	Non-evaluable evidence	Yes
Lifestyle, education and behaviors	Lifestyle	2023	Wang J-2023	Alcohol Consumption	Published GWAS (1.2 million; -)	RA	UK Biobank (462346; European)	33	0.997 (0.564-1.764)	0.992	Non-evaluable evidence	Yes
Lifestyle, education and behaviors	Lifestyle	2024	Li M-2024	Alcohol Consumption	Published GWAS (-; Europeans)	RA	FinnGen (9243/368092; Europeans)	142	0.73 (0.55-0.96)	0.002	Probable (II)	Yes
Lifestyle, education and behaviors	Lifestyle	2023	Wang J-2023	Coffee Consumption	ukb-b-5237 (428860; Europeans)	nRA	FinnGen (377277; -)	38	2.231 (1.037-4.797)	0.04	Probable (II)	Yes
Lifestyle, education and behaviors	Lifestyle	2018	Bae S-2018	Coffee Consumption	Published GWAS (91462; Europeans)	pRA	Published GWAS (5539/20169; European)	4	2.16 (1.25-3.74)	<0.001	Suggestive (III)	Yes
Lifestyle, education and behaviors	Lifestyle	2023	Wang J-2023	Coffee Consumption	ukb-b-5237 (428860; Europeans)	pRA	FinnGen (377277; -)	38	1.18 (0.621-2.243)	0.613	Non-evaluable evidence	Yes
Lifestyle, education and behaviors	Lifestyle	2022	Pu B-2022	Coffee Consumption	ukb-b-5237 (428860; Europeans)	RA	ieu-a-832 (14361/43923; European)	27	1.47 (0.794-2.752)	0.218	Non-evaluable evidence	Yes
Lifestyle, education and behaviors	Lifestyle	2025	Yang H-2025	Coffee Consumption	UK Biobank (263464; European)	RA	ebi-a-GCST-90132223 (22350/74823; European)	6	0.83 (0.14-4.78)	0.834	Non-evaluable evidence	Yes
Lifestyle, education and behaviors	Lifestyle	2023	Wang J-2023	Coffee Consumption	ukb-b-5237 (428860; Europeans)	RA	FinnGen (377277; -)	38	1.226 (0.721-2.084)	0.453	Non-evaluable evidence	Yes
Lifestyle, education and behaviors	Lifestyle	2023	Wang J-2023	Smoking Behavior	UK Biobank (-; Europeans)	nRA	FinnGen (377277; -)	83	1.352 (0.994-1.839)	0.055	Non-evaluable evidence	Yes
Lifestyle, education and behaviors	Lifestyle	2023	Wang J-2023	Smoking Behavior	UK Biobank (1.2 million; -)	pRA	FinnGen (377277; -)	83	1.32 (1.07-1.627)	0.009	Suggestive (III)	Yes
Lifestyle, education and behaviors	Lifestyle	2022	Larsson S.C-2022	Smoking Behavior	FinnGen (260405; Finnish)	RA	ieu-a-832 (14361/43923; European)	367	1.55 (1.13-2.14)	<0.001	Probable (II)	Yes
Lifestyle, education and behaviors	Lifestyle	2020	Qian Y-2020	Smoking Behavior	Published GWAS (462690; Europeans)	RA	ieu-a-832 (14361/43923; European)	124	1.55 (1.13-2.14)	0.007	Suggestive (III)	Yes
Lifestyle, education and behaviors	Lifestyle	2020	Qian Y-2020	Smoking Behavior	Published GWAS (1232091; Europeans)	RA	ieu-a-832 (14361/43923; European)	367	1.32 (1.15-1.52)	0.0001	Suggestive (III)	Yes
Lifestyle, education and behaviors	Lifestyle	2022	Larsson S.C-2022	Smoking Behavior	FinnGen (260405; Finnish)	RA	FinnGen (8428/251977; Europeans)	297	1.4 (1.23-1.6)	<0.001	Insufficient (IV)	Yes
Lifestyle, education and behaviors	Lifestyle	2023	Wang J-2023	Smoking Behavior	UK Biobank (1.2 million; -)	RA	FinnGen (377277; -)	83	1.393 (1.148-1.691)	0.001	Probable (II)	Yes
Lifestyle, education and behaviors	Lifestyle	2023	Lu RB-2023	Tea Consumption	ukb-b-6066 (447485; Europeans)	RA	ukb-b-6066 (447485; European)	40	0.997 (0.658-1.511)	0.988	Non-evaluable evidence	Yes
Lifestyle, education and behaviors	Sleep and Circadian Rhythm	2023	Du K-2023	Shift Work	UK Biobank (263315; Europeans)	RA	UK Biobank (263315; European)	36	1.18 (0.61-2.26)	0.63	Non-evaluable evidence	No
Lifestyle, education and behaviors	Sleep and Circadian Rhythm	2024	Li Y-2024	Sleep Deprivation	UK Biobank (413343; Europeans)	nRA	finn-b-RHEUMA_SERONEG (1937/172834; European)	147	0.9764 (0.6747-1.413)	0.8992	Suggestive (III)	Yes
Lifestyle, education and behaviors	Sleep and Circadian Rhythm	2024	Li Y-2024	Sleep Deprivation	UK Biobank (460099; Europeans)	nRA	finn-b-RHEUMA_SERONEG (1937/172834; European)	64	0.634 (0.2844-1.4134)	0.2652	Non-evaluable evidence	Yes
Lifestyle, education and behaviors	Sleep and Circadian Rhythm	2024	Li Y-2024	Sleep Deprivation	UK Biobank (462341; Europeans)	nRA	finn-b-RHEUMA_SERONEG (1937/172834; European)	38	6.9486 (2.4685-19.5594)	0.0002	Probable (II)	Yes
Lifestyle, education and behaviors	Sleep and Circadian Rhythm	2024	Li Y-2024	Sleep Deprivation	UK Biobank (413343; Europeans)	pRA	finn-b-RHEUMA_SEROPOS (4596/172834; European)	147	0.7119 (0.5331-0.9506)	0.0213	Probable (II)	Yes
Lifestyle, education and behaviors	Sleep and Circadian Rhythm	2024	Li Y-2024	Sleep Deprivation	UK Biobank (460099; Europeans)	pRA	finn-b-RHEUMA_SEROPOS (4596/172834; European)	64	0.7224 (0.4194-1.244)	0.2409	Non-evaluable evidence	Yes
Lifestyle, education and behaviors	Sleep and Circadian Rhythm	2024	Li Y-2024	Sleep Deprivation	UK Biobank (462341; Europeans)	pRA	finn-b-RHEUMA_SEROPOS (4596/172834; European)	38	1.8692 (0.883-3.957)	0.1021	Non-evaluable evidence	Yes
Lifestyle, education and behaviors	Sleep and Circadian Rhythm	2022	Gao RC-2022	Sleep Deprivation	Published GWAS (129270; Europeans )	RA	ieu-a-832 (14361/43923; European)	32	0.99 (0.84-1.16)	0.858	Non-evaluable evidence	Yes
Lifestyle, education and behaviors	Sleep and Circadian Rhythm	2022	Gao RC-2022	Sleep Deprivation	Published GWAS (321260; Europeans )	RA	ieu-a-832 (14361/43923; European)	22	1.47 (1.12-1.94)	0.006	Probable (II)	Yes
Lifestyle, education and behaviors	Sleep and Circadian Rhythm	2022	Gao RC-2022	Sleep Deprivation	Published GWAS (345022/108357; Europeans )	RA	ieu-a-832 (14361/43923; European)	33	1.09 (0.85-1.42)	0.489	Non-evaluable evidence	Yes
Lifestyle, education and behaviors	Sleep and Circadian Rhythm	2022	Gao RC-2022	Sleep Deprivation	Published GWAS (1331010; Europeans )	RA	ieu-a-832 (14361/43923; European)	109	0.95 (0.6-1.51)	0.837	Non-evaluable evidence	Yes
Lifestyle, education and behaviors	Sleep and Circadian Rhythm	2024	Li Y-2024	Sleep Deprivation	UK Biobank (413343; Europeans)	RA	finn-b_x0002_M13_RHEUMA (6236/147221; European)	147	0.7792 (0.621-0.992)	0.0429	Suggestive (III)	Yes
Lifestyle, education and behaviors	Sleep and Circadian Rhythm	2024	Li Y-2024	Sleep Deprivation	UK Biobank (460099; Europeans)	RA	finn-b_x0002_M13_RHEUMA (6236/147221; European)	64	0.7782 (0.4764-1.2713)	0.3167	Non-evaluable evidence	Yes
Lifestyle, education and behaviors	Sleep and Circadian Rhythm	2024	Li Y-2024	Sleep Deprivation	UK Biobank (462341; Europeans)	RA	finn-b_x0002_M13_RHEUMA (6236/147221; European)	38	2.7564 (1.4531-5.2287)	0.0019	Suggestive (III)	Yes
Lifestyle, education and behaviors	Sleep and Circadian Rhythm	2024	Li Y-2024	Somnolence or snoring	UK Biobank (460913; Europeans)	nRA	finn-b-RHEUMA_SERONEG (1937/172834; European)	30	2.117 (0.2786-16.0866)	0.4685	Non-evaluable evidence	Yes
Lifestyle, education and behaviors	Sleep and Circadian Rhythm	2024	Li Y-2024	Somnolence or snoring	UK Biobank (462400; Europeans)	nRA	finn-b-RHEUMA_SERONEG (1937/172834; European)	83	1.8314 (0.7474-4.4877)	0.1857	Non-evaluable evidence	Yes
Lifestyle, education and behaviors	Sleep and Circadian Rhythm	2024	Li Y-2024	Somnolence or snoring	UK Biobank (460913; Europeans)	pRA	finn-b-RHEUMA_SEROPOS (4596/172834; European)	30	2.0584 (0.5703-7.4296)	0.2703	Non-evaluable evidence	Yes
Lifestyle, education and behaviors	Sleep and Circadian Rhythm	2024	Li Y-2024	Somnolence or snoring	UK Biobank (462400; Europeans)	pRA	finn-b-RHEUMA_SEROPOS (4596/172834; European)	83	1.0311 (0.5745-1.8506)	0.9184	Non-evaluable evidence	Yes
Lifestyle, education and behaviors	Sleep and Circadian Rhythm	2022	Gao RC-2022	Somnolence or snoring	Published GWAS (1331010; Europeans )	RA	ieu-a-832 (14361/43923; European)	22	0.95 (0.68-1.33)	0.757	Non-evaluable evidence	Yes
Lifestyle, education and behaviors	Sleep and Circadian Rhythm	2024	Li Y-2024	Somnolence or snoring	UK Biobank (460913; Europeans)	RA	finn-b_x0002_M13_RHEUMA (6236/147221; European)	30	1.8701 (0.5808-6.0215)	0.2941	Non-evaluable evidence	Yes
Lifestyle, education and behaviors	Sleep and Circadian Rhythm	2024	Li Y-2024	Somnolence or snoring	UK Biobank (462400; Europeans)	RA	finn-b_x0002_M13_RHEUMA (6236/147221; European)	83	1.4111 (0.8174-2.436)	0.2163	Non-evaluable evidence	Yes
Anthropometrics	Anthropometrics	2025	Fan R-2025	Arm Fat Mass (Left)	UK Biobank (502319; European)	pRA	FinnGen (European)	401	1.184 (1.028-1.364)	0.0195	Probable (II)	Yes
Anthropometrics	Anthropometrics	2025	Fan R-2025	Arm Fat Mass (Right)	UK Biobank (502319; European)	pRA	FinnGen (European)	409	1.215 (1.056-1.398)	0.0067	Probable (II)	Yes
Anthropometrics	Anthropometrics	2024	Zhang Q-2024	Basal Metabolic Rate	UK Biobank (493020; Europeans)	nRA	finn-b-RHEUMA_SERONEG (1937/172834; European)	380	1.36 (1.04-1.78)	0.0234	Probable (II)	Yes
Anthropometrics	Anthropometrics	2024	Zhang Q-2024	Basal Metabolic Rate	UK Biobank (493020; Europeans)	pRA	finn-b-RHEUMA_SEROPOS (4596/172834; European)	379	1.2 (1.01-1.44)	0.0399	Probable (II)	Yes
Anthropometrics	Anthropometrics	2024	Zhang Q-2024	Basal Metabolic Rate	UK Biobank (493020; Europeans)	RA	finn-b_x0002_M13_RHEUMA (6236/147221; European)	379	1.25 (1.07-1.47)	0.006	Probable (II)	Yes
Anthropometrics	Anthropometrics	2023	Freuer D-2023	Birth Weight	UK Biobank (298142; Europeans)	RA	ieu-a-832 (14361/43923; European)	126	1.44 (1.17-1.77)	0.005	Probable (II)	Yes
Anthropometrics	Anthropometrics	2025	Fan R-2025	Body Mass Index	UK Biobank (502319; European)	pRA	FinnGen (European)	431	1.219 (1.060-1.403)	0.0056	Probable (II)	Yes
Anthropometrics	Anthropometrics	2021	Tang B-2021	Body Mass Index	Published GWAS (806810; Europeans)	RA	ieu-a-832 (14361/43923; European)	906	1.22 (1.09-1.37)	0.0006	Probable (II)	Yes
Anthropometrics	Anthropometrics	2023	Karlsson T-2023	Body Mass Index	UK Biobank (361952; Europeans)	RA	UK Biobank (8381/353570; Europeans)	339	1.52 (1.36-1.69)	<0.001	Robust (I)	Yes
Anthropometrics	Anthropometrics	2023	Li X-2023	Body Mass Index	GIANT (234069; Europeans)	RA	FinnGen and UK Biobank (15590/586408; Europeans)	68	1.22 (1.06-1.4)	0.005	Suggestive (III)	Yes
Anthropometrics	Anthropometrics	2025	Fan R-2025	Hip Circumference	UK Biobank (502319; European)	pRA	FinnGen (European)	396	1.220 (1.062-1.402)	0.0051	Probable (II)	Yes
Anthropometrics	Anthropometrics	2023	Li X-2023	Hip Circumference	GIANT (210088; Europeans)	RA	FinnGen and UK Biobank (15590/586408; Europeans)	52	1.41 (1.22-1.62)	<0.001	Probable (II)	Yes
Anthropometrics	Anthropometrics	2025	Fan R-2025	Leg Fat Mass (Left)	UK Biobank (502319; European)	pRA	FinnGen (European)	400	1.390 (1.157-1.670)	0.0004	Suggestive (III)	Yes
Anthropometrics	Anthropometrics	2025	Fan R-2025	Leg Fat Mass (Right)	UK Biobank (502319; European)	pRA	FinnGen (European)	401	1.299 (1.083-1.558)	0.0048	Probable (II)	Yes
Anthropometrics	Anthropometrics	2025	Fan R-2025	Trunk Fat Mass	UK Biobank (502319; European)	pRA	FinnGen (European)	395	1.216 (1.059-1.396)	0.0056	Probable (II)	Yes
Anthropometrics	Anthropometrics	2025	Fan R-2025	Waist Circumference	UK Biobank (502319; European)	pRA	FinnGen (European)	351	1.289 (1.079-1.540)	0.0052	Probable (II)	Yes
Anthropometrics	Anthropometrics	2023	Li X-2023	Waist Circumference	GIANT (210088; Europeans)	RA	FinnGen and UK Biobank (15590/586408; Europeans)	41	1.25 (1.06-1.47)	0.007	Probable (II)	Yes
Anthropometrics	Anthropometrics	2021	Tang B-2021	Waist-To-Hip Ratio	Published GWAS (697734; Europeans)	RA	ieu-a-832 (14361/43923; European)	316	0.96 (0.82-1.13)	0.62	Non-evaluable evidence	Yes
Anthropometrics	Anthropometrics	2023	Li X-2023	Waist-To-Hip Ratio	GIANT (210088; Europeans)	RA	FinnGen and UK Biobank (15590/586408; Europeans)	29	1.09 (0.86-1.37)	0.481	Non-evaluable evidence	Yes
Anthropometrics	Anthropometrics	2025	Fan R-2025	Whole Body Fat Mass	UK Biobank (502319; European)	pRA	FinnGen (European)	412	1.196 (1.037-1.379)	0.0141	Probable (II)	Yes
Systemic Diseases	Cardiovascular System Diseases	2022	Guo HY-2022	Myocardial Infarction	Published GWAS (14825/44000; Europeans)	RA	ebi-A-GCST005569 (13838/33742; European)	9	1.012 (0.807-1.268)	0.921	Non-evaluable evidence	Yes
Systemic Diseases	Cardiovascular System Diseases	2025	Ma C-2025	Pulmonary Arterial Hypertension	finn-b-I9_HYPTENSPUL (125 cases 162837 controls; European)	RA	ieu-a-832 (14361/43923; European)	9	1.01 (0.99-1.03)	0.31	Non-evaluable evidence	Yes
Systemic Diseases	Dermatology	2023	Chen C-2023	Atopic Dermatitis	Published GWAS (7024/198740; Europeans)	RA	Published GWAS (2843/5540; European)	24	1.1 (1.02-1.19)	0.019	Probable (II)	Yes
Systemic Diseases	Dermatology	2023	Zhou W-2023	Atopic Dermatitis	Estonian FinnGen and UK Biobank (22474/774187; Europeans)	RA	ieu-a-832 (14361/43923; European)	18	1.28 (1.07-1.53)	0.0068	Probable (II)	Yes
Systemic Diseases	Dermatology	2025	Lazanas P-2025	Atopic Dermatitis	Published GWAS (864982; European)	RA	ebi-a-GCST-90132223 (22350/74823; European)	57	1.07 (0.964-1.197)	> 0.05	Non-evaluable evidence	Yes
Systemic Diseases	Dermatology	2024	Zhou Y-2024	Chilblains	UK Biobank (451099; Europeans)	RA	finn-b-M13_RHEUMA_INCLAVO (218792; European)	4	1.09 (0.88-1.34)	0.43	Probable (II)	Yes
Systemic Diseases	Dermatology	2024	Yu N-2024	Skin Cancer	UK biobank (23694; Europeans)	RA	ieu-a-832 (14361/43923; European)	7	0.74 (0.57-0.96)	0.021	Probable (II)	Yes
Systemic Diseases	Dermatology	2024	Yu N-2024	Skin Cancer	UK biobank (372016; Europeans)	RA	ieu-a-832 (14361/43923; European)	7	0.94 (0.9-0.99)	0.015	Probable (II)	Yes
Systemic Diseases	Dermatology	2023	Yang M-2023(1)	Urticaria	finn-b-L12_URTICARIA (217530; Europeans)	RA	ieu-a-832 (14361/43923; European)	13	0.954 (0.889-1.023)	0.186	Non-evaluable evidence	Yes
Systemic Diseases	Dermatology	2022	Yu X-2022	Urticaria	FinnGen (96018; Europeans)	RA	Published GWAS (29880/73758; European and Asian)	11	1.114 (1.024-1.211)	0.011	Probable (II)	Yes
Systemic Diseases	Dermatology	2024	Yang S-2024	Vitiligo	Published GWAS (-; Europeans)	RA	FinnGen (11178/221323; Europeans)	40	1.17 (1.08-1.27)	0.0001	Robust (I)	Yes
Systemic Diseases	Digestive System Diseases	2023	Li T-2023	Celiac Disease	FinnGen (12041/12228; Europeans)	RA	FinnGen (19234/61565; European)	28	1.04 (1.011-1.07)	0.0063	Insufficient (IV)	Yes
Systemic Diseases	Digestive System Diseases	2023	Fan J-2023	Cholangitis	Published GWAS (3789/25079; Europeans)	RA	Published GWAS (3789/25079; European)	9	1.071 (0.984-1.166)	0.111	Suggestive (III)	Yes
Systemic Diseases	Digestive System Diseases	2024	Ma G-2024	Cholangitis	Published GWAS (8021/16489; Europeans)	RA	Published GWAS (57284; European)	19	1.2 (1.16-1.24)	<0.001	Robust (I)	Yes
Systemic Diseases	Digestive System Diseases	2024	Liu Z-2024	Cholangitis	Published GWAS (8021/16489; Europeans)	RA	FinnGen and UK Biobank (8255/409001; European)	28	1.12 (1.06-1.17)	<0.001	Suggestive (III)	Yes
Systemic Diseases	Digestive System Diseases	2023	Fan J-2023	Cholangitis	Published GWAS (8021/16489; Europeans)	RA	UK Biobank (5201/457732; European)	28	1.149 (1.063-1.241)	<0.001	Probable (II)	Yes
Systemic Diseases	Digestive System Diseases	2025	Xiao S-2025	Inflammatory bowel disease	IIBDGC (47745; European)	RA	Published GWAS (276465; European)	80	1.08 (1.02-1.14)	0.012	Suggestive (III)	Yes
Systemic Diseases	Digestive System Diseases	2025	Xiao S-2025	Inflammatory bowel disease	IIBDGC (51874; European)	RA	Published GWAS (276465; European)	111	1.01 (0.93-1.10)	0.761	Non-evaluable evidence	Yes
Systemic Diseases	Digestive System Diseases	2025	Xiao S-2025	Inflammatory bowel disease	IIBDGC (65642; European)	RA	Published GWAS (276465; European)	125	1.04 (0.98-1.11)	0.193	Non-evaluable evidence	Yes
Systemic Diseases	Digestive System Diseases	2022	Meisinger C-2022	Inflammatory Bowel Disease	Published GWAS (5956/14927; Europeans)	RA	Published GWAS (29880/73758; European and Asian)	31	0.995 (0.959-1.033)	0.811	Non-evaluable evidence	Yes
Systemic Diseases	Digestive System Diseases	2022	Meisinger C-2022	Inflammatory Bowel Disease	Published GWAS (6968/20464; Europeans)	RA	Published GWAS (29880/73758; European and Asian)	22	0.964 (0.911-1.021)	0.212	Non-evaluable evidence	Yes
Systemic Diseases	Digestive System Diseases	2022	Meisinger C-2022	Inflammatory Bowel Disease	Published GWAS (12882/21770; Europeans)	RA	Published GWAS (29880/73758; European and Asian)	38	0.978 (0.931-1.028)	0.381	Non-evaluable evidence	Yes
Systemic Diseases	Endocrine Disorders	2023	Gu P-2023	Free Thyroxine	ThyroidOmics Consortium database (49269; Europeans)	RA	ieu-a-832 (14361/43923; European)	18	1.076 (0.897-1.291)	0.432	Probable (II)	Yes
Systemic Diseases	Endocrine Disorders	2023	Duan L-2023	Free Thyroxine	ThyroidOmics Consortium database30367059 (54288; Europeans)	RA	ThyroidOmics Consortium (54288; European)	15	1 (0.86-1.15)	0.963	Non-evaluable evidence	Yes
Systemic Diseases	Endocrine Disorders	2023	Gu P-2023	Graves' Disease	finn-b-E4_THYTOXGOITDIF (2350/187684; Europeans)	RA	ieu-a-832 (14361/43923; European)	4	0.928 (0.398-2.162)	0.863	Non-evaluable evidence	Yes
Systemic Diseases	Endocrine Disorders	2021	Wu D-2021	Graves' Disease	BioBank Japan (2176/200000; Japanese)	RA	BioBank Japan (4199/200000; Japanese)	13	1.3 (0.94-1.8)	0.112	Non-evaluable evidence	Yes
Systemic Diseases	Endocrine Disorders	2024	Liang J-2024	Hashimoto's Disease	Published GWAS (15654/379986; Europeans)	RA	ieu-a-832 (14361/43923; European)	9	2.4546 (1.1473-5.2512)	0.0207	Robust (I)	Yes
Systemic Diseases	Endocrine Disorders	2023	Gu P-2023	Hyperthyroidism	finn-b-E4_THYTOXNAS (3115/187684; Europeans)	RA	ieu-a-832 (14361/43923; European)	6	0.818 (0.618-1.083)	0.161	Probable (II)	Yes
Systemic Diseases	Endocrine Disorders	2023	Lai R-2023	Hyperthyroidism	finn-b-AUTOIMMUNE_HYPERTHYROIDISM (962/172976; Europeans)	RA	finn-b-AUTOIMMUNE_HYPERTHYROIDISM (962/172976; European)	3	0.91 (0.83-1.01)	0.07	Probable (II)	Yes
Systemic Diseases	Endocrine Disorders	2023	Duan L-2023	Hypothyroidism	GWAS ATLAS 41204_E03 (13043/231847; Europeans)	RA	ieu-a-832 (14361/43923; European)	12	1.74 (1.5-2.01)	<0.001	Probable (II)	Yes
Systemic Diseases	Endocrine Disorders	2023	Duan L-2023	Hypothyroidism	GWAS ATLAS 20002_1226 (18740/270567; Europeans)	RA	ieu-a-832 (14361/43923; European)	41	1.68 (1.51-1.88)	<0.001	Probable (II)	Yes
Systemic Diseases	Endocrine Disorders	2023	Lai R-2023	Hypothyroidism	finn-b-E4_HYTHYNAS (26306/187684; Europeans)	RA	ieu-a-832 (14361/43923; European)	31	1.21 (1.05-1.4)	0.01	Probable (II)	Yes
Systemic Diseases	Endocrine Disorders	2023	Gu P-2023	Hypothyroidism	FinnGen (33422/227415; European)	RA	ieu-a-832 (14361/43923; European)	34	1.758 (1.329-2.325)	0.0001	Probable (II)	Yes
Systemic Diseases	Endocrine Disorders	2023	Duan L-2023	Hypothyroidism	FinnGen (33422/227415; Europeans)	RA	ebi-a-GCST-90132223 (22350/74823; European)	28	1.45 (1.32-1.61)	<0.001	Robust (I)	Yes
Systemic Diseases	Endocrine Disorders	2023	Duan L-2023	Hypothyroidism	FinnGen (38127/76464; Europeans)	RA	ebi-a-GCST-90132223 (22350/74823; European)	25	1.44 (1.31-1.59)	<0.001	Probable (II)	Yes
Systemic Diseases	Endocrine Disorders	2023	Duan L-2023	Hypothyroidism	FinnGen (38624/76464; Europeans)	RA	ebi-a-GCST-90132223 (22350/74823; European)	54	1.34 (1.21-1.49)	<0.001	Probable (II)	Yes
Systemic Diseases	Endocrine Disorders	2023	Gao Y-2023	Hypothyroidism	finn-b-HYPOTHY_REIMB (7183/59893; Europeans)	RA	finn-b_x0002_M13_RHEUMA (6236/147221; European)	10	1.96 (1.49-2.58)	<0.001	Robust (I)	Yes
Systemic Diseases	Endocrine Disorders	2023	Gao Y-2023	Hypothyroidism	ukb-a-190 (13717/323442; UK)	RA	finn-b_x0002_M13_RHEUMA (6236/147221; European)	42	1.47 (1.36-1.6)	<0.001	Robust (I)	Yes
Systemic Diseases	Endocrine Disorders	2023	Gao Y-2023	Hypothyroidism	ukb-a-77 (16373/ 320783; UK)	RA	finn-b_x0002_M13_RHEUMA (6236/147221; European)	10	1.84 (1.62-2.1)	<0.001	Robust (I)	Yes
Systemic Diseases	Endocrine Disorders	2024	Peng Z-2024	Hypothyroidism	ukb-b-19732 (22687/440246; Europeans)	RA	FinnGen (12555/240862; European)	121	56.2881 (7.5049-422.1726)	0.0001	Robust (I)	Yes
Systemic Diseases	Endocrine Disorders	2023	Gu P-2023	TSH	ThyroidOmics Consortium database (54288; Europeans)	RA	ieu-a-832 (14361/43923; European)	39	1.018 (0.935-1.109)	0.676	Non-evaluable evidence	Yes
Systemic Diseases	Endocrine Disorders	2023	Duan L-2023	TSH	ThyroidOmics Consortium database30367059 (49269; Europeans)	RA	ThyroidOmics Consortium (49269; European)	29	1.16 (0.98-1.37)	0.0869	Non-evaluable evidence	Yes
Systemic Diseases	Immune System Diseases	2025	Yang W-2025	Immune Thrombocytopenia	FinnGen (493339; European)	RA	Published GWAS (276020; European)	10	1.015 (0.953-1.082)	0.637	Non-evaluable evidence	Yes
Systemic Diseases	Immune System Diseases	2024	Cheng Z-2024	Periodontitis	finn-b_x0002_K11_PERIODON_CHRON (3837/242518; Europeans)	nRA	FinnGen (3465/261098; European)	19	0.99 (0.89-1.09)	0.7955	Non-evaluable evidence	Yes
Systemic Diseases	Immune System Diseases	2024	Cheng Z-2024	Periodontitis	finn-b_x0002_K11_PERIODON_CHRON (3837/242518; Europeans)	pRA	FinnGen (8275/334220; European)	19	1.03 (0.94-1.12)	0.5379	Non-evaluable evidence	Yes
Systemic Diseases	Immune System Diseases	2022	Yin KJ-2022	Periodontitis	Published GWAS (851/6580; Europeans)	RA	ieu-a-832 (14361/43923; European)	12	1.01 (0.96-1.05)	0.78	Non-evaluable evidence	Yes
Systemic Diseases	Immune System Diseases	2022	Yin KJ-2022	Periodontitis	Published GWAS (1817/2215; Europeans)	RA	ieu-a-832 (14361/43923; European)	20	1.02 (0.99-1.05)	0.27	Non-evaluable evidence	Yes
Systemic Diseases	Immune System Diseases	2022	Yin KJ-2022	Periodontitis	Published GWAS (12289/22326; Europeans)	RA	ieu-a-832 (14361/43923; European)	17	0.99 (0.87-1.13)	0.89	Non-evaluable evidence	Yes
Systemic Diseases	Musculoskeletal System Diseases	2023	Yang M-2023(2)	Bone and Joint Cartilage Tumors	FinnGen (119/218673; Europeans)	RA	ieu-a-832 (14361/43923; European)	10	1.013 (0.999-1.026)	0.06	Probable (II)	Yes
Systemic Diseases	Musculoskeletal System Diseases	2023	Yang M-2023(2)	Bone and Joint Cartilage Tumors	FinnGen (1190/217602; Europeans)	RA	ieu-a-832 (14361/43923; European)	10	1.041 (0.994-1.091)	0.088	Non-evaluable evidence	Yes
Systemic Diseases	Musculoskeletal System Diseases	2023	Tang Y-2023	Chronic Pain	UK Biobank (387649; Europeans)	RA	ieu-a-832 (14361/43923; European)	30	1.72 (1.06-2.77)	0.028	Probable (II)	Yes
Systemic Diseases	Musculoskeletal System Diseases	2021	Yu XH-2021	Estimated Bone Mineral Density	Published GWAS (426 824; Europeans and Asian)	RA	ieu-a-832 (14361/43923; European)	227	0.931 (0.858-1.011)	0.09	Non-evaluable evidence	Yes
Systemic Diseases	Musculoskeletal System Diseases	2024	Li K-2024	Myasthenia Gravis	GWAS ID: ebi-a-GCST90093061 (1873 Cases 36370 Controls; European)	RA	ieu-a-832 (14361/43923; European)	7	1.36 (0.77-2.42)	0.289	Non-evaluable evidence	Yes
Systemic Diseases	Musculoskeletal System Diseases	2025	Huang J-2025	Myasthenia Gravis	GWAS ID: ebi-a-GCST90093061 (1873 Cases 36370 Controls; European)	RA	UK Biobank (8225/409001; European)	7	1.226 (1.000-1.565)	0.1018	Non-evaluable evidence	Yes
Systemic Diseases	Musculoskeletal System Diseases	2024	Chen C-2024	Sarcopenia	UK Biobank (454672; Europeans)	RA	UK Biobank (5201/45732; European)	165	1.003 (1.001-1.005)	0.014	Robust (I)	Yes
Systemic Diseases	Musculoskeletal System Diseases	2024	Chen C-2024	Sarcopenia	UK Biobank (454753; Europeans)	RA	UK Biobank (5201/45732; European)	162	1.003 (1.001-1.005)	0.007	Probable (II)	Yes
Systemic Diseases	Musculoskeletal System Diseases	2024	Chen C-2024	Sarcopenia	UK Biobank (454805; Europeans)	RA	UK Biobank (5201/45732; European)	451	1.003 (1.001-1.005)	0.005	Robust (I)	Yes
Systemic Diseases	Musculoskeletal System Diseases	2024	Chen C-2024	Sarcopenia	UK Biobank (454835; Europeans)	RA	UK Biobank (5201/45732; European)	157	1.003 (1.001-1.005)	0.002	Robust (I)	Yes
Systemic Diseases	Musculoskeletal System Diseases	2024	Chen C-2024	Sarcopenia	UK Biobank (454850; Europeans)	RA	UK Biobank (5201/45732; European)	488	1.003 (1.001-1.004)	0.008	Robust (I)	Yes
Systemic Diseases	Musculoskeletal System Diseases	2024	Chen C-2024	Sarcopenia	UK Biobank (459915; Europeans)	RA	UK Biobank (5201/45732; European)	52	0.985 (0.977-0.993)	0.0001	Probable (II)	Yes
Systemic Diseases	Musculoskeletal System Diseases	2024	Chen C-2024	Sarcopenia	UK Biobank (461026; Europeans)	RA	UK Biobank (5201/45732; European)	140	0.994 (0.99-0.998)	0.004	Probable (II)	Yes
Systemic Diseases	Musculoskeletal System Diseases	2024	Chen C-2024	Sarcopenia	UK Biobank (461089; Europeans)	RA	UK Biobank (5201/45732; European)	153	0.993 (0.99-0.997)	0.0001	Suggestive (III)	Yes
Systemic Diseases	Neurological System Diseases	2024	Li GS-2024	Alzheimer's Disease	Published IEU GWAS (75024/987844; Europeans)	RA	FinnGen (3465/261098; European)	32	0.978 (0.906-1.056)	0.576	Probable (II)	Yes
Systemic Diseases	Neurological System Diseases	2024	Wu MY-2024	Depression	MRC-IEU (26595/436338; Europeans)	nRA	finn-b-RHEUMA_SERONEG (1937/172834; European)	89	1.0829 (0.7994-1.4669)	0.607	Non-evaluable evidence	Yes
Systemic Diseases	Neurological System Diseases	2024	Wu MY-2024	Depression	MRC-IEU (26595/436338; Europeans)	pRA	published GWAS (1297/214364; European)	89	1.1329 (0.7836-1.638)	0.5069	Non-evaluable evidence	Yes
Systemic Diseases	Neurological System Diseases	2023	Fang S-2023	Depression	Published GWAS (246363/561190; Europeans)	RA	ieu-a-832 (14361/43923; European)	68	1.028 (0.821-1.287)	0.81	Non-evaluable evidence	Yes
Systemic Diseases	Neurological System Diseases	2025	Li H-2025	Depression	UK Biobank (442840; European)	RA	FinnGen (153457; -)	13	4.61 (1.17-18.17)	0.029	Suggestive (III)	Yes
Systemic Diseases	Neurological System Diseases	2025	Tian R-2025	Epilepsy	ieu-b-8 (60101; Mixed)	RA	ebi-a-GCST90018910 (425511; European)		-	> 0.05	Non-evaluable evidence	Yes
Systemic Diseases	Neurological System Diseases	2024	Li G-2024	Migraine	IHGC (6332/144883; Europeans)	RA	ebi-a-GCST-90132223 (22350/74823; European)	14	0.9531 (0.8874-1.0236)	-	Insufficient (IV)	Yes
Systemic Diseases	Neurological System Diseases	2024	Li G-2024	Migraine	IHGC (8348/139622; Europeans)	RA	ebi-a-GCST-90132223 (22350/74823; European)	5	0.9939 (0.892-1.1075)	-	Insufficient (IV)	Yes
Systemic Diseases	Neurological System Diseases	2024	Li G-2024	Migraine	FinnGen study (18477/287837; Europeans)	RA	ebi-a-GCST-90132223 (22350/74823; European)	22	0.9815 (0.8516-1.1314)	0.75	Insufficient (IV)	Yes
Systemic Diseases	Neurological System Diseases	2024	Yang J-2024	Parkinson’s Disease	Published GWAS (33674/449056; Europeans)	RA	ieu-a-832 (14361/43923; European)	76	0.96 (0.91-1.02)	0.203	Suggestive (III)	Yes
Systemic Diseases	Ophthalmology	2024	Teng M-2024	Cataracts	bbj-a-94 (24622/187831; East Asian)	RA	ieu-a-831 (4873/17642; East Asian)	8	0.992 (0.663-1.484)	0.969	Non-evaluable evidence	Yes
Systemic Diseases	Ophthalmology	2024	Yuan W-2024	Cataracts	FinnGen (59522/312864; Europeans)	RA	ebi-A-GCST005569 (13838/33742; European)	45	1.72 (0.39-7.62)	0.48	Non-evaluable evidence	Yes
Systemic Diseases	Ophthalmology	2024	Teng M-2024	Cataracts	finngen_R9_H7_ CATARACTSENILE (59522/312864;; Europeans)	RA	ebi-a-GCST-90132223 (22350/74823; European)	34	1.149 (0.932-1.415)	0.193	Non-evaluable evidence	Yes
Systemic Diseases	Ophthalmology	2024	Teng M-2024	Glaucoma	bbj-a-121 (5761/206692; East Asian)	RA	ieu-a-831 (4873/17642; East Asian)	15	0.997 (0.872-1.14)	0.968	Non-evaluable evidence	Yes
Systemic Diseases	Ophthalmology	2024	Teng M-2024	Glaucoma	finngen_R9_H7_ GLAUCOMA (18902/358375; Europeans)	RA	ebi-a-GCST-90132223 (22350/74823; European)	39	1.29 (0.88-1.888)	0.194	Non-evaluable evidence	Yes
Systemic Diseases	Other Diseases	2025	Dai L-2025	Breast cancer	BCAC (32498; European)	RA	ieu-a-832 (14361/43923; European)	83	1.04 (1.01–1.07)	0.023	Probable (II)	Yes
Systemic Diseases	Other Diseases	2024	Tang T-2024	Endometriosis	Published GWAS (60694/701926; Europeans and East Asian)	RA	Neale Lab (3730/333429; European)	42	1.0049 (1.001-1.0089)	0.014	Probable (II)	Yes
Systemic Diseases	Other Diseases	2025	Huang W-2025	Iron-deficiency anemia	GWAS (484598; European)	RA	ebi-a-GCST90038685 (5427/479171; Europeans)		-	> 0.05	Non-evaluable evidence	Yes
Systemic Diseases	Other Diseases	2025	Xiao P-2025	Leg ulcers	finn-bL12_ULCERLOWLIMB (209066; European)	RA	FinnGen and UK Biobank (8255/409001; European)	14	1.19 (0.95-1.50)	0.1328	Non-evaluable evidence	Yes
Systemic Diseases	Other Diseases	2023	Li H-2023	Sepsis	finn-b-AB1_SEPSIS (6164/197660; Europeans)	RA	ieu-a-832 (14361/43923; European)	81	1.075 (0.992-1.164)	0.076	Non-evaluable evidence	Yes
Systemic Diseases	Respiratory System Diseases	2023	Yan J-2023	Asthma	Published GWAS (26582; Europeans)	RA	ieu-a-832 (14361/43923; European)	30	1.012 (1.006-1.019)	<0.001	Probable (II)	Yes
Systemic Diseases	Respiratory System Diseases	2023	Yan J-2023	Asthma	UK Biobank GWAS (-; Europeans)	RA	UK Biobank (-; European)	38	1.006 (1.001-1.012)	0.046	Suggestive (III)	Yes
Systemic Diseases	Respiratory System Diseases	2024	Chen Z-2024	Bronchiectasis	ebi-a-GCST90018581 (241/161803; East Asian)	RA	ebi-a-GCST90018690 (2888/440263; East Asian)	5	0.99 (0.97-1.03)	0.739	Non-evaluable evidence	Yes
Systemic Diseases	Respiratory System Diseases	2024	Chen Z-2024	Bronchiectasis	ebi-a-GCST90018801 (5348/173268; Europeans)	RA	FinnGen and UK Biobank (8255/409001; European)	7	0.93 (0.86-1.02)	0.113	Non-evaluable evidence	Yes
Systemic Diseases	Respiratory System Diseases	2023	Yao M-2023	COVID-19 Infection	freeze 7 data (13769/1072442; Europeans)	RA	ieu-a-832 (14361/43923; European)	18	1 (0.95-1.06)	0.973	Insufficient (IV)	Yes
Systemic Diseases	Respiratory System Diseases	2023	Yao M-2023	COVID-19 Infection	freeze 7 data (32519/2062805 ; Europeans)	RA	ieu-a-832 (14361/43923; European)	18	1.02 (0.91-1.11)	0.834	Insufficient (IV)	Yes
Systemic Diseases	Respiratory System Diseases	2023	Yao M-2023	COVID-19 Infection	freeze 7 data (122616/2475240; Europeans)	RA	ieu-a-832 (14361/43923; European)	7	1 (0.67-1.7)	0.978	Insufficient (IV)	Yes
Systemic Diseases	Respiratory System Diseases	2024	Du YJ-2024	Pneumoconiosis	finn-b-J10_ASBESTPNEUMOC (235/216866; Europeans)	RA	ebi-a-GCST90038685 (5427/479171; Europeans)	11	1 (1-1)	0.683	Non-evaluable evidence	Yes
Systemic Diseases	Respiratory System Diseases	2024	Du YJ-2024	Pneumoconiosis	ebi-a-GCST90018900 (433/478607; Europeans)	RA	ebi-a-GCST90038685 (5427/479171; Europeans)	15	1 (1-1)	0.501	Non-evaluable evidence	Yes
Systemic Diseases	Respiratory System Diseases	2024	Leavy OC-2024	Pulmonary Fibrosis	Published GWAS (4125/20464; Europeans)	nRA	Published GWAS (4125/20464; European)	19	1.02 (0.99-1.04)	0.182	Non-evaluable evidence	Yes
Systemic Diseases	Respiratory System Diseases	2024	Leavy OC-2024	Pulmonary Fibrosis	Published GWAS (4125/20464; Europeans)	pRA	Published GWAS (18019/991604; European)	19	1.06 (1.04-1.08)	<0.001	Robust (I)	Yes
Systemic Diseases	Respiratory System Diseases	2024	Dong Y-2024	Sinusitis	finn-b-J10_CHRONSINUSITIS (167 849; Europeans)	RA	ieu-a-832 (14361/43923; European)	30	2.385 (1.075-5.289)	0.032	Probable (II)	Yes
Inflammatory & Immune Biomarkers	Blood cells	2023	You JM-2023	Lymphocyte Counts	Published GWAS (563946; Europeans)	RA	ieu-a-832 (14361/43923; European)	425	0.897 (0.773-1.04)	0.149	Robust (I)	Yes
Inflammatory & Immune Biomarkers	Blood cells	2023	You JM-2023	Monocyte Counts	Published GWAS (563946; Europeans)	RA	ieu-a-832 (14361/43923; European)	423	1.068 (0.981-1.162)	0.817	Robust (I)	Yes
Inflammatory & Immune Biomarkers	Blood cells	2025	Luo J-2025	Neutrophil Counts	GWAS (519288; European)	RA	ieu-a-832 (14361/43923; European)	391	1.26 (1.01-1.58)	0.04	Probable (II)	Yes
Inflammatory & Immune Biomarkers	Blood cells	2023	You JM-2023	Neutrophil Counts	Published GWAS (563946; Europeans)	RA	ieu-a-832 (14361/43923; European)	353	1.199 (0.942-1.526)	0.14	Suggestive (III)	Yes
Inflammatory & Immune Biomarkers	Blood cells	2023	You JM-2023	White Blood Cell Counts	Published GWAS (563946; Europeans)	RA	ieu-a-832 (14361/43923; European)	409	1.149 (0.981-1.345)	0.085	Robust (I)	Yes
Inflammatory & Immune Biomarkers	Immune Biomarkers	2024	Qiu M-2024	Activated & Resting Treg %Cd4+	GCST90001559 (3757; Sardinian)	RA	FinnGen (12555/240862; European)	26	0.97 (0.94-1)	0.03	Probable (II)	Yes
Inflammatory & Immune Biomarkers	Immune Biomarkers	2024	Qiu M-2024	Ccr2 On Monocyte	GCST90002017 (3757; Sardinian)	RA	FinnGen (12555/240862; European)	25	0.95 (0.92-0.98)	<0.001	Probable (II)	Yes
Inflammatory & Immune Biomarkers	Immune Biomarkers	2024	Qiu M-2024	Ccr7 On Naive Cd8Br	GCST90001908 (3757; Sardinian)	RA	FinnGen (12555/240862; European)	24	1.04 (1-1.07)	0.02	Probable (II)	Yes
Inflammatory & Immune Biomarkers	Immune Biomarkers	2024	Qiu M-2024	Cd11C+ Cd62L- Monocyte %Monocyte	GCST90001453 (3757; Sardinian)	RA	FinnGen (12555/240862; European)	17	0.94 (0.89-0.99)	0.02	Probable (II)	Yes
Inflammatory & Immune Biomarkers	Immune Biomarkers	2024	Qiu M-2024	Cd14- Cd16+ Monocyte %Monocyte	GCST90001584 (3757; Sardinian)	RA	FinnGen (12555/240862; European)	22	0.95 (0.91-0.99)	0.02	Probable (II)	Yes
Inflammatory & Immune Biomarkers	Immune Biomarkers	2024	Qiu M-2024	Cd14- Cd16+ Monocyte Ac	GCST90001579 (3757; Sardinian)	RA	FinnGen (12555/240862; European)	17	0.96 (0.94-0.99)	0.01	Probable (II)	Yes
Inflammatory & Immune Biomarkers	Immune Biomarkers	2024	Qiu M-2024	Cd14+ Cd16- Monocyte %Monocyte	GCST90001586 (3757; Sardinian)	RA	FinnGen (12555/240862; European)	24	1.03 (1.01-1.05)	0.01	Suggestive (III)	Yes
Inflammatory & Immune Biomarkers	Immune Biomarkers	2024	Qiu M-2024	Cd14+ Cd16+ Monocyte %Monocyte	GCST90001559 (3757; Sardinian)	RA	FinnGen (12555/240862; European)	23	0.96 (0.92-1)	0.03	Probable (II)	Yes
Inflammatory & Immune Biomarkers	Immune Biomarkers	2024	Qiu M-2024	Cd19 On Igd+	GCST90001559 (3757; Sardinian)	RA	FinnGen (12555/240862; European)	27	0.98 (0.97-1)	0.04	Suggestive (III)	Yes
Inflammatory & Immune Biomarkers	Immune Biomarkers	2024	Qiu M-2024	Cd19 On Igd+ Cd24-	GCST90001559 (3757; Sardinian)	RA	FinnGen (12555/240862; European)	25	0.98 (0.97-1)	0.05	Suggestive (III)	Yes
Inflammatory & Immune Biomarkers	Immune Biomarkers	2024	Qiu M-2024	Cd19 On Igd+ Cd38- Naive	GCST90001727 (3757; Sardinian)	RA	FinnGen (12555/240862; European)	19	0.97 (0.96-0.99)	<0.001	Probable (II)	Yes
Inflammatory & Immune Biomarkers	Immune Biomarkers	2024	Qiu M-2024	Cd24 On Memory B Cell	GCST90001771 (3757; Sardinian)	RA	FinnGen (12555/240862; European)	29	0.97 (0.95-0.99)	0.01	Probable (II)	Yes
Inflammatory & Immune Biomarkers	Immune Biomarkers	2024	Liu Q-2024	Cd25++ Cd8Br Ac	Published GWAS (－; Europeans)	RA	Published GWAS (276465; European)	49	0.9908 (0.9206-1.0663)	0.8047	Non-evaluable evidence	Yes
Inflammatory & Immune Biomarkers	Immune Biomarkers	2024	Liu Q-2024	Cd25Hi Cd45Ra+ Cd4 Not Treg %T Cell	Published GWAS (－; Europeans)	RA	Published GWAS (276465; European)	49	0.995 (0.9156-1.0813)	0.906	Non-evaluable evidence	No
Inflammatory & Immune Biomarkers	Immune Biomarkers	2025	Huang G-2025	CD27 on IgD+ CD38- unswitched memory B cell	SardiNIA Study (3757; European)	RA	Published GWAS (311701; European)	-	0.94 (0.90-0.97)	0.0007	Probable (II)	Yes
Inflammatory & Immune Biomarkers	Immune Biomarkers	2024	Liu Q-2024	Cd28- Cd25++ Cd8Br %T Cell	Published GWAS (－; Europeans)	RA	Published GWAS (276465; European)	49	0.9978 (0.9274-1.0736)	0.9537	Non-evaluable evidence	No
Inflammatory & Immune Biomarkers	Immune Biomarkers	2024	Liu Q-2024	Cd28- Cd8Br %T Cell	Published GWAS (－; Europeans)	RA	Published GWAS (276465; European)	49	0.9993 (0.9155-1.0908)	0.9874	Non-evaluable evidence	No
Inflammatory & Immune Biomarkers	Immune Biomarkers	2024	Qiu M-2024	Cd28- Cd8Dim %T Cell	GCST90001559 (3757; Sardinian)	RA	FinnGen (12555/240862; European)	24	0.97 (0.94-1)	0.04	Probable (II)	Yes
Inflammatory & Immune Biomarkers	Immune Biomarkers	2025	Huang G-2025	CD28 on CD28+ CD45RA+ CD8+ T cell	SardiNIA Study (3757; European)	RA	Published GWAS (311701; European)	-	1.11 (1.06-1.16)	< 0.0001	Probable (II)	Yes
Inflammatory & Immune Biomarkers	Immune Biomarkers	2024	Qiu M-2024	Cd3 On Cd39+ Activated Treg	GCST90001854 (3757; Sardinian)	RA	FinnGen (12555/240862; European)	25	0.96 (0.93-0.99)	0.01	Suggestive (III)	Yes
Inflammatory & Immune Biomarkers	Immune Biomarkers	2025	Huang G-2025	Cd3 On Cd39+ Activated Treg	SardiNIA Study (3757; European)	RA	Published GWAS (311701; European)	-	0.94 (0.90-0.97)	0.0002	Probable (II)	Yes
Inflammatory & Immune Biomarkers	Immune Biomarkers	2024	Qiu M-2024	Cd33Dim Hla Dr+ Cd11B- Ac	GCST90001527 (3757; Sardinian)	RA	FinnGen (12555/240862; European)	27	1.02 (1-1.04)	0.02	Probable (II)	Yes
Inflammatory & Immune Biomarkers	Immune Biomarkers	2024	Qiu M-2024	Cd39 On Cd39+ Cd8Br	GCST90001559 (3757; Sardinian)	RA	FinnGen (12555/240862; European)	23	0.96 (0.92-1)	0.03	Probable (II)	Yes
Inflammatory & Immune Biomarkers	Immune Biomarkers	2024	Liu Q-2024	Cd39+ Cd8Br %Cd8Br	Published GWAS (－; Europeans)	RA	Published GWAS (276465; European)	49	0.9486 (0.8837-1.0183)	0.1447	Non-evaluable evidence	No
Inflammatory & Immune Biomarkers	Immune Biomarkers	2024	Liu Q-2024	Cd39+ Cd8Br %T Cell	Published GWAS (－; Europeans)	RA	Published GWAS (276465; European)	49	0.9513 (0.8865-1.0207)	0.1648	Non-evaluable evidence	No
Inflammatory & Immune Biomarkers	Immune Biomarkers	2024	Liu Q-2024	Cd39+ Cd8Br Ac	Published GWAS (－; Europeans)	RA	Published GWAS (276465; European)	49	0.9228 (0.8571-0.9936)	0.0331	Non-evaluable evidence	No
Inflammatory & Immune Biomarkers	Immune Biomarkers	2024	Qiu M-2024	Cd4 On Cd45Ra+ Cd4+	GCST90002027 (3757; Sardinian)	RA	FinnGen (12555/240862; European)	26	0.96 (0.93-0.99)	0.02	Probable (II)	Yes
Inflammatory & Immune Biomarkers	Immune Biomarkers	2024	Qiu M-2024	Cd4 On Cm Cd4 +	GCST90001559 (3757; Sardinian)	RA	FinnGen (12555/240862; European)	15	0.96 (0.92-1)	0.04	Probable (II)	Yes
Inflammatory & Immune Biomarkers	Immune Biomarkers	2024	Qiu M-2024	Cd45 On Cd33Dim Hla Dr-	GCST90001559 (3757; Sardinian)	RA	FinnGen (12555/240862; European)	17	0.96 (0.94-1)	0.02	Probable (II)	Yes
Inflammatory & Immune Biomarkers	Immune Biomarkers	2024	Qiu M-2024	Cd45 On Cd8Br	GCST90001917 (3757; Sardinian)	RA	FinnGen (12555/240862; European)	25	1.01 (1-1.02)	0.01	Probable (II)	Yes
Inflammatory & Immune Biomarkers	Immune Biomarkers	2024	Qiu M-2024	Cd45Ra On Td Cd8Br	GCST90002101 (3757; Sardinian)	RA	FinnGen (12555/240862; European)	14	0.92 (0.87-0.96)	<0.001	Probable (II)	Yes
Inflammatory & Immune Biomarkers	Immune Biomarkers	2025	Huang G-2025	CD62L- CD86+ myeloid DC %Dendritic Cell	SardiNIA Study (3757; European)	RA	Published GWAS (311701; European)	-	1.09 (1.05-1.14)	< 0.0001	Probable (II)	Yes
Inflammatory & Immune Biomarkers	Immune Biomarkers	2024	Qiu M-2024	Cd62L- Cd86+ Myeloid Dc Ac	GCST90001472 (3757; Sardinian)	RA	FinnGen (12555/240862; European)	19	1.04 (1.01-1.07)	0.01	Probable (II)	Yes
Inflammatory & Immune Biomarkers	Immune Biomarkers	2024	Qiu M-2024	Cd62L- Myeloid Dc Ac	GCST90001468 (3757; Sardinian)	RA	FinnGen (12555/240862; European)	16	1.05 (1.01-1.1)	0.01	Probable (II)	Yes
Inflammatory & Immune Biomarkers	Immune Biomarkers	2024	Qiu M-2024	Cd66B++ Myeloid Cell Ac	GCST90001529 (3757; Sardinian)	RA	FinnGen (12555/240862; European)	16	1.05 (1.01-1.08)	0.01	Probable (II)	Yes
Inflammatory & Immune Biomarkers	Immune Biomarkers	2024	Qiu M-2024	Cd80 On Granulocyte	GCST90002040 (3757; Sardinian)	RA	FinnGen (12555/240862; European)	32	1.03 (1-1.06)	0.04	Probable (II)	Yes
Inflammatory & Immune Biomarkers	Immune Biomarkers	2025	Huang G-2025	CX3CR1 on CD14- CD16+ monocyte	SardiNIA Study (3757; European)	RA	Published GWAS (311701; European)	-	1.12 (1.05-1.19)	0.0007	Probable (II)	Yes
Inflammatory & Immune Biomarkers	Immune Biomarkers	2024	Qiu M-2024	Dc Ac	GCST90001461 (3757; Sardinian)	RA	FinnGen (12555/240862; European)	19	1.05 (1-1.09)	0.03	Probable (II)	Yes
Inflammatory & Immune Biomarkers	Immune Biomarkers	2024	Qiu M-2024	Fsc-A On Hla Dr+ Cd8Br	GCST90001559 (3757; Sardinian)	RA	FinnGen (12555/240862; European)	16	0.98 (0.96-1)	0.05	Probable (II)	Yes
Inflammatory & Immune Biomarkers	Immune Biomarkers	2024	Qiu M-2024	Hla Dr+ Nk Ac	GCST90001648 (3757; Sardinian)	RA	FinnGen (12555/240862; European)	16	0.95 (0.9-0.99)	0.02	Probable (II)	Yes
Inflammatory & Immune Biomarkers	Immune Biomarkers	2025	Huang G-2025	HLA-DR on CD33- HLA DR+	SardiNIA Study (3757; European)	RA	Published GWAS (311701; European)	-	1.39 (1.14-1.69)	0.0011	Probable (II)	Yes
Inflammatory & Immune Biomarkers	Immune Biomarkers	2025	Huang G-2025	HLA-DR on plasmacytoid Dendritic Cell (pDCs)	SardiNIA Study (3757; European)	RA	Published GWAS (311701; European)	-	1.49 (1.33-1.68)	< 0.0001	Probable (II)	Yes
Inflammatory & Immune Biomarkers	Immune Biomarkers	2024	Qiu M-2024	Hvem On Em Cd4+	GCST90001878 (3757; Sardinian)	RA	FinnGen (12555/240862; European)	20	0.96 (0.93-0.99)	0.01	Probable (II)	Yes
Inflammatory & Immune Biomarkers	Immune Biomarkers	2024	Qiu M-2024	Igd- Cd24- %B Cell	GCST90001413 (3757; Sardinian)	RA	FinnGen (12555/240862; European)	15	1.04 (1.01-1.07)	0.01	Probable (II)	Yes
Inflammatory & Immune Biomarkers	Immune Biomarkers	2024	Qiu M-2024	Igd+ Cd24- Ac	GCST90001416 (3757; Sardinian)	RA	FinnGen (12555/240862; European)	21	1.02 (1-1.03)	0.03	Probable (II)	Yes
Inflammatory & Immune Biomarkers	Immune Biomarkers	2024	Qiu M-2024	Igd+ Cd38Dim Ac	GCST90001394 (3757; Sardinian)	RA	FinnGen (12555/240862; European)	24	1.02 (1.01-1.04)	0.01	Probable (II)	Yes
Inflammatory & Immune Biomarkers	Immune Biomarkers	2024	Qiu M-2024	Myeloid Dc Ac	GCST90001458 (3757; Sardinian)	RA	FinnGen (12555/240862; European)	23	1.04 (1.02-1.07)	<0.001	Probable (II)	Yes
Inflammatory & Immune Biomarkers	Immune Biomarkers	2025	Huang G-2025	Myeloid Dc Ac	SardiNIA Study (3757; European)	RA	Published GWAS (311701; European)	-	1.09 (1.05-1.13)	< 0.0001	Probable (II)	Yes
Inflammatory & Immune Biomarkers	Immune Biomarkers	2024	Liu Q-2024	Secreting Treg Ac	Published GWAS (－; Europeans)	RA	Published GWAS (276465; European)	49	0.9675 (0.8912-1.0503)	0.4304	Non-evaluable evidence	No
Inflammatory & Immune Biomarkers	Immune Biomarkers	2024	Qiu M-2024	Td Cd8Br %T Cell	GCST90001559 (3757; Sardinian)	RA	FinnGen (12555/240862; European)	17	1.05 (1.01-1.08)	0.01	Probable (II)	Yes
Inflammatory & Immune Biomarkers	Inflammatory Biomarkers	2024	Pan S-2024	Basic Fibroblast Growth Factor	Published GWAS (7565; Europeans)	nRA	FinnGen (3465/261098; European)	5	0.87 (0.683-1.108)	0.259	Suggestive (III)	Yes
Inflammatory & Immune Biomarkers	Inflammatory Biomarkers	2024	Pan S-2024	Basic Fibroblast Growth Factor	Published GWAS (7565; Europeans)	pRA	Published GWAS (8279/261098; European)	5	0.87 (0.683-1.108)	259	Suggestive (III)	Yes
Inflammatory & Immune Biomarkers	Inflammatory Biomarkers	2023	You JM-2023	Basophil Counts	Published GWAS (563946; Europeans)	RA	ieu-a-832 (14361/43923; European)	159	1.195 (0.964-1.48)	0.103	Probable (II)	Yes
Inflammatory & Immune Biomarkers	Inflammatory Biomarkers	2024	Pan S-2024	Beta Nerve Growth Factor	Published GWAS (3531; Europeans)	nRA	FinnGen (3465/261098; European)	7	1.075 (0.963-1.2)	0.198	Suggestive (III)	Yes
Inflammatory & Immune Biomarkers	Inflammatory Biomarkers	2024	Pan S-2024	Beta Nerve Growth Factor	Published GWAS (3531; Europeans)	pRA	Published GWAS (8279/261098; European)	7	1.075 (0.963-1.2)	0.198	Suggestive (III)	Yes
Inflammatory & Immune Biomarkers	Inflammatory Biomarkers	2025	Luo J-2025	Blood protein levels of myeloperoxidase	Published GWAS (5357; Icelanders)	RA	ieu-a-832 (14361/43923; European)	4	0.95 (0.81-1.11)	0.48	Non-evaluable evidence	Yes
Inflammatory & Immune Biomarkers	Inflammatory Biomarkers	2025	Luo J-2025	Blood protein levels of myeloperoxidase-DNA complexes	Published GWAS (5590; Netherlands)	RA	ieu-a-832 (14361/43923; European)	7	0.89 (0.76-1.03)	0.13	Non-evaluable evidence	Yes
Inflammatory & Immune Biomarkers	Inflammatory Biomarkers	2024	Pan S-2024	C-C motif chemokine 5	Published GWAS (8293; Europeans)	pRA	Published GWAS (8279/261098; European)	9	1.003 (0.919-1.095)	0.943	Suggestive (III)	Yes
Inflammatory & Immune Biomarkers	Inflammatory Biomarkers	2024	Pan S-2024	Cutaneous T Cell-Attracting Chemokine	Published GWAS (8293; Europeans)	nRA	FinnGen (3465/261098; European)	8	0.994 (0.922-1.072)	0.882	Suggestive (III)	Yes
Inflammatory & Immune Biomarkers	Inflammatory Biomarkers	2024	Pan S-2024	Cutaneous T Cell-Attracting Chemokine	Published GWAS (8293; Europeans)	pRA	Published GWAS (8279/261098; European)	8	0.994 (0.922-1.072)	0.882	Suggestive (III)	Yes
Inflammatory & Immune Biomarkers	Inflammatory Biomarkers	2023	You JM-2023	Eosinophil Counts	Published GWAS (563946; Europeans)	RA	ieu-a-832 (14361/43923; European)	368	1.58 (1.389-2.681)	<0.001	Robust (I)	Yes
Inflammatory & Immune Biomarkers	Inflammatory Biomarkers	2024	Pan S-2024	Eotaxin	Published GWAS (8153; Europeans)	nRA	FinnGen (3465/261098; European)	15	0.989 (0.911-1.073)	0.782	Suggestive (III)	Yes
Inflammatory & Immune Biomarkers	Inflammatory Biomarkers	2024	Pan S-2024	Eotaxin	Published GWAS (8153; Europeans)	pRA	Published GWAS (8279/261098; European)	15	0.959 (0.911-1.073)	0.782	Suggestive (III)	Yes
Inflammatory & Immune Biomarkers	Inflammatory Biomarkers	2024	Pan S-2024	Granulocyte Colony-Stimulating Factor	Published GWAS (7904; Europeans)	nRA	FinnGen (3465/261098; European)	7	1.013 (0.876-1.17)	0.864	Suggestive (III)	Yes
Inflammatory & Immune Biomarkers	Inflammatory Biomarkers	2024	Pan S-2024	Granulocyte Colony-Stimulating Factor	Published GWAS (7904; Europeans)	pRA	Published GWAS (8279/261098; European)	7	1.013 (0.876-1.17)	0.864	Suggestive (III)	Yes
Inflammatory & Immune Biomarkers	Inflammatory Biomarkers	2024	Pan S-2024	Growth-Regulated Oncogene-A	Published GWAS (3505; Europeans)	nRA	FinnGen (3465/261098; European)	9	0.987 (0.936-1.041)	0.636	Suggestive (III)	Yes
Inflammatory & Immune Biomarkers	Inflammatory Biomarkers	2024	Pan S-2024	Growth-Regulated Oncogene-A	Published GWAS (3505; Europeans)	pRA	Published GWAS (8279/261098; European)	9	0.987 (0.936-1.041)	0.636	Suggestive (III)	Yes
Inflammatory & Immune Biomarkers	Inflammatory Biomarkers	2024	Pan S-2024	Hepatocyte Growth Factor	Published GWAS (8292; Europeans)	nRA	FinnGen (3465/261098; European)	7	1.05 (0.882-1.251)	0.582	Suggestive (III)	Yes
Inflammatory & Immune Biomarkers	Inflammatory Biomarkers	2024	Pan S-2024	Hepatocyte Growth Factor	Published GWAS (8292; Europeans)	pRA	Published GWAS (8279/261098; European)	7	1.05 (0.882-1.251)	0.582	Suggestive (III)	Yes
Inflammatory & Immune Biomarkers	Inflammatory Biomarkers	2024	Pan S-2024	Interferon Gamma	Published GWAS (7701; Europeans)	nRA	FinnGen (3465/261098; European)	9	0.995 (0.877-1.129)	0.939	Suggestive (III)	Yes
Inflammatory & Immune Biomarkers	Inflammatory Biomarkers	2024	Pan S-2024	Interferon Gamma	Published GWAS (7701; Europeans)	pRA	Published GWAS (8279/261098; European)	9	0.995 (0.877-1.129)	0.939	Suggestive (III)	Yes
Inflammatory & Immune Biomarkers	Inflammatory Biomarkers	2023	Xiang S-2023	Interferon Gamma	Published GWAS (42525; Europeans)	RA	ieu-a-832 (14361/43923; European)	5	0.941 (0.714-1.24)	0.666	Non-evaluable evidence	No
Inflammatory & Immune Biomarkers	Inflammatory Biomarkers	2024	Pan S-2024	Interferon Gamma-Induced Protein-10	Published GWAS (3685; Europeans)	nRA	FinnGen (3465/261098; European)	9	0.997 (0.913-1.089)	0.952	Suggestive (III)	Yes
Inflammatory & Immune Biomarkers	Inflammatory Biomarkers	2024	Pan S-2024	Interferon Gamma-Induced Protein-10	Published GWAS (3685; Europeans)	pRA	Published GWAS (8279/261098; European)	9	0.997 (0.913-1.089)	0.952	Suggestive (III)	Yes
Inflammatory & Immune Biomarkers	Inflammatory Biomarkers	2022	Yuan S-2022	Interleukin-1 Receptor Antagonist	Published GWAS (over 3000; Europeans)	nRA	finn-b-RHEUMA_SERONEG (1937/172834; European)	4	0.99 (0.66-1.47)	0.95	Insufficient (IV)	Yes
Inflammatory & Immune Biomarkers	Inflammatory Biomarkers	2024	Pan S-2024	Interleukin-1 Receptor Antagonist	Published GWAS (3638; Europeans)	nRA	FinnGen (3465/261098; European)	6	1.181 (1.044-1.336)	0.008	Suggestive (III)	Yes
Inflammatory & Immune Biomarkers	Inflammatory Biomarkers	2022	Yuan S-2022	Interleukin-1 Receptor Antagonist	Published GWAS (over 3000; Europeans)	pRA	finn-b-RHEUMA_SEROPOS (4596/172834; European)	4	0.82 (0.69-0.98)	0.025	Insufficient (IV)	Yes
Inflammatory & Immune Biomarkers	Inflammatory Biomarkers	2024	Pan S-2024	Interleukin-1 Receptor Antagonist	Published GWAS (3638; Europeans)	pRA	Published GWAS (8279/261098; European)	6	1.181 (1.044-1.336)	0.008	Suggestive (III)	Yes
Inflammatory & Immune Biomarkers	Inflammatory Biomarkers	2023	Huang J-2023	Interleukin-1 Receptor Antagonist	Published GWAS (19059; Europeans)	RA	ebi-A-GCST005569 (13838/33742; European)	4	0.8 (0.72-0.9)	<0.001	Robust (I)	Yes
Inflammatory & Immune Biomarkers	Inflammatory Biomarkers	2022	Yuan S-2022	Interleukin-1 Receptor Antagonist	Published GWAS (over 3000; Europeans)	RA	ieu-a-832 (14361/43923; European)	4	0.83 (0.72-0.97)	0.018	Insufficient (IV)	Yes
Inflammatory & Immune Biomarkers	Inflammatory Biomarkers	2022	Yuan S-2022	Interleukin-1 Receptor Antagonist	Published GWAS (over 3000; Europeans)	RA	finn-b_x0002_M13_RHEUMA (6236/147221; European)	4	0.89 (0.72-1.1)	0.275	Insufficient (IV)	Yes
Inflammatory & Immune Biomarkers	Inflammatory Biomarkers	2024	Pan S-2024	Interleukin-10	Published GWAS (7681; Europeans)	nRA	FinnGen (3465/261098; European)	10	0.934 (0.842-1.036)	0.198	Suggestive (III)	Yes
Inflammatory & Immune Biomarkers	Inflammatory Biomarkers	2024	Pan S-2024	Interleukin-10	Published GWAS (7681; Europeans)	pRA	Published GWAS (8279/261098; European)	10	0.934 (0.842-1.036)	0.198	Suggestive (III)	Yes
Inflammatory & Immune Biomarkers	Inflammatory Biomarkers	2023	Xiang S-2023	Interleukin-10	Published GWAS (42525; Europeans)	RA	ieu-a-832 (14361/43923; European)	11	1.078 (0.919-1.264)	0.356	Non-evaluable evidence	No
Inflammatory & Immune Biomarkers	Inflammatory Biomarkers	2023	Xiang S-2023	Interleukin-11	Published GWAS (42525; Europeans)	RA	ieu-a-832 (14361/43923; European)	13	0.916 (0.811-1.036)	0.161	Non-evaluable evidence	No
Inflammatory & Immune Biomarkers	Inflammatory Biomarkers	2023	Xiang S-2023	Interleukin-12	Published GWAS (42525; Europeans)	RA	ieu-a-832 (14361/43923; European)	15	1.043 (0.96-1.132)	0.319	Non-evaluable evidence	No
Inflammatory & Immune Biomarkers	Inflammatory Biomarkers	2024	Pan S-2024	Interleukin-12P70	Published GWAS (8270; Europeans)	nRA	FinnGen (3465/261098; European)	10	1.014 (0.946-1.088)	0.688	Suggestive (III)	Yes
Inflammatory & Immune Biomarkers	Inflammatory Biomarkers	2024	Pan S-2024	Interleukin-12P70	Published GWAS (8270; Europeans)	pRA	Published GWAS (8279/261098; European)	10	1.014 (0.946-1.088)	0.688	Suggestive (III)	Yes
Inflammatory & Immune Biomarkers	Inflammatory Biomarkers	2024	Pan S-2024	Interleukin-13	Published GWAS (3557; Europeans)	nRA	FinnGen (3465/261098; European)	9	0.991 (0.934-1.051)	0.754	Suggestive (III)	Yes
Inflammatory & Immune Biomarkers	Inflammatory Biomarkers	2024	Pan S-2024	Interleukin-13	Published GWAS (3557; Europeans)	pRA	Published GWAS (8279/261098; European)	9	0.991 (0.934-1.051)	0.754	Suggestive (III)	Yes
Inflammatory & Immune Biomarkers	Inflammatory Biomarkers	2025	Luo J-2025	Interleukin-13	Published GWAS (3557; Europeans)	RA	ieu-a-832 (14361/43923; European)	9	0.97 (0.91-1.02)	0.21	Non-evaluable evidence	Yes
Inflammatory & Immune Biomarkers	Inflammatory Biomarkers	2023	Xiang S-2023	Interleukin-13	Published GWAS (42525; Europeans)	RA	ieu-a-832 (14361/43923; European)	12	0.95 (0.869-1.039)	0.26	Non-evaluable evidence	No
Inflammatory & Immune Biomarkers	Inflammatory Biomarkers	2022	Yuan S-2022	Interleukin-16	Published GWAS (over 3000; Europeans)	nRA	finn-b-RHEUMA_SERONEG (1937/172834; European)	8	1.06 (0.89-1.26)	0.493	Non-evaluable evidence	No
Inflammatory & Immune Biomarkers	Inflammatory Biomarkers	2024	Pan S-2024	Interleukin-16	Published GWAS (3483; Europeans)	nRA	FinnGen (3465/261098; European)	10	0.949 (0.889-1.012)	0.112	Suggestive (III)	Yes
Inflammatory & Immune Biomarkers	Inflammatory Biomarkers	2022	Yuan S-2022	Interleukin-16	Published GWAS (over 3000; Europeans)	pRA	finn-b-RHEUMA_SEROPOS (4596/172834; European)	8	0.95 (0.89-1.03)	0.216	Non-evaluable evidence	No
Inflammatory & Immune Biomarkers	Inflammatory Biomarkers	2024	Pan S-2024	Interleukin-16	Published GWAS (3483; Europeans)	pRA	Published GWAS (8279/261098; European)	10	0.949 (0.889-1.012)	0.112	Suggestive (III)	Yes
Inflammatory & Immune Biomarkers	Inflammatory Biomarkers	2022	Yuan S-2022	Interleukin-16	Published GWAS (over 3000; Europeans)	RA	ieu-a-832 (14361/43923; European)	8	0.98 (0.93-1.03)	0.458	Non-evaluable evidence	No
Inflammatory & Immune Biomarkers	Inflammatory Biomarkers	2023	Xiang S-2023	Interleukin-16	Published GWAS (42525; Europeans)	RA	ieu-a-832 (14361/43923; European)	8	0.982 (0.924-1.044)	0.569	Non-evaluable evidence	No
Inflammatory & Immune Biomarkers	Inflammatory Biomarkers	2022	Yuan S-2022	Interleukin-16	Published GWAS (over 3000; Europeans)	RA	finn-b_x0002_M13_RHEUMA (6236/147221; European)	8	1 (0.91-1.1)	0.94	Non-evaluable evidence	No
Inflammatory & Immune Biomarkers	Inflammatory Biomarkers	2022	Yuan S-2022	Interleukin-17	Published GWAS (8293; Europeans)	nRA	finn-b-RHEUMA_SERONEG (1937/172834; European)	1	1.22 (0.65-2.28)	0.54	Non-evaluable evidence	No
Inflammatory & Immune Biomarkers	Inflammatory Biomarkers	2024	Pan S-2024	Interleukin-17	Published GWAS (7760; Europeans)	nRA	FinnGen (3465/261098; European)	10	1.002 (0.899-1.116)	0.973	Suggestive (III)	Yes
Inflammatory & Immune Biomarkers	Inflammatory Biomarkers	2022	Yuan S-2022	Interleukin-17	Published GWAS (8293; Europeans)	pRA	finn-b-RHEUMA_SEROPOS (4596/172834; European)	1	0.8 (0.53-1.23)	0.315	Non-evaluable evidence	No
Inflammatory & Immune Biomarkers	Inflammatory Biomarkers	2024	Pan S-2024	Interleukin-17	Published GWAS (7760; Europeans)	pRA	Published GWAS (8279/261098; European)	10	1.002 (0.899-1.116)	0.973	Suggestive (III)	Yes
Inflammatory & Immune Biomarkers	Inflammatory Biomarkers	2022	Yuan S-2022	Interleukin-17	Published GWAS (8293; Europeans)	RA	ieu-a-832 (14361/43923; European)	1	0.83 (0.57-1.2)	0.322	Non-evaluable evidence	No
Inflammatory & Immune Biomarkers	Inflammatory Biomarkers	2023	Xiang S-2023	Interleukin-17	Published GWAS (42525; Europeans)	RA	ieu-a-832 (14361/43923; European)	6	2.35 (1.708-2.819)	0.029	Non-evaluable evidence	No
Inflammatory & Immune Biomarkers	Inflammatory Biomarkers	2022	Yuan S-2022	Interleukin-17	Published GWAS (8293; Europeans)	RA	finn-b_x0002_M13_RHEUMA (6236/147221; European)	1	0.86 (0.6-1.25)	0.433	Non-evaluable evidence	No
Inflammatory & Immune Biomarkers	Inflammatory Biomarkers	2022	Yuan S-2022	Interleukin-18	Published GWAS (over 3000; Europeans)	nRA	finn-b-RHEUMA_SERONEG (1937/172834; European)	8	1.18 (1.02-1.36)	0.03	Insufficient (IV)	Yes
Inflammatory & Immune Biomarkers	Inflammatory Biomarkers	2024	Pan S-2024	Interleukin-18	Published GWAS (3636; Europeans)	nRA	FinnGen (3465/261098; European)	15	0.965 (0.912-1.02)	0.205	Suggestive (III)	Yes
Inflammatory & Immune Biomarkers	Inflammatory Biomarkers	2022	Yuan S-2022	Interleukin-18	Published GWAS (over 3000; Europeans)	pRA	finn-b-RHEUMA_SEROPOS (4596/172834; European)	8	1.08 (0.97-1.2)	0.185	Insufficient (IV)	Yes
Inflammatory & Immune Biomarkers	Inflammatory Biomarkers	2024	Pan S-2024	Interleukin-18	Published GWAS (3636; Europeans)	pRA	Published GWAS (8279/261098; European)	15	0.965 (0.912-1.02)	0.205	Suggestive (III)	Yes
Inflammatory & Immune Biomarkers	Inflammatory Biomarkers	2022	Yuan S-2022	Interleukin-18	Published GWAS (over 3000; Europeans)	RA	ieu-a-832 (14361/43923; European)	8	1.02 (0.92-1.12)	0.754	Insufficient (IV)	Yes
Inflammatory & Immune Biomarkers	Inflammatory Biomarkers	2025	Luo J-2025	Interleukin-18	Published GWAS (3636; Europeans)	RA	ieu-a-832 (14361/43923; European)	15	1.01 (0.96-1.07)	0.58	Non-evaluable evidence	Yes
Inflammatory & Immune Biomarkers	Inflammatory Biomarkers	2023	Wu J-2023	Interleukin-18	Published GWAS (14744; Europeans)	RA	Published GWAS (17221/74823; European)	16	1.044 (0.923-1.18)	0.496	Non-evaluable evidence	Yes
Inflammatory & Immune Biomarkers	Inflammatory Biomarkers	2022	Yuan S-2022	Interleukin-18	Published GWAS (over 3000; Europeans)	RA	finn-b_x0002_M13_RHEUMA (6236/147221; European)	8	1.12 (1.02-1.23)	0.014	Insufficient (IV)	Yes
Inflammatory & Immune Biomarkers	Inflammatory Biomarkers	2023	Xiang S-2023	Interleukin-1a	Published GWAS (42525; Europeans)	RA	ieu-a-832 (14361/43923; European)	15	1.06 (0.954-1.177)	0.278	Non-evaluable evidence	No
Inflammatory & Immune Biomarkers	Inflammatory Biomarkers	2022	Yuan S-2022	Interleukin-1b	Published GWAS (13577; Europeans)	nRA	finn-b-RHEUMA_SERONEG (1937/172834; European)	1	1.35 (0.46-3.94)	0.588	Insufficient (IV)	Yes
Inflammatory & Immune Biomarkers	Inflammatory Biomarkers	2024	Pan S-2024	Interleukin-1b	Published GWAS (3309; Europeans)	nRA	FinnGen (3465/261098; European)	4	1.017 (0.872-1.187)	0.829	Suggestive (III)	Yes
Inflammatory & Immune Biomarkers	Inflammatory Biomarkers	2022	Yuan S-2022	Interleukin-1b	Published GWAS (13577; Europeans)	pRA	finn-b-RHEUMA_SEROPOS (4596/172834; European)	1	2.11 (1-4.44)	0.049	Insufficient (IV)	Yes
Inflammatory & Immune Biomarkers	Inflammatory Biomarkers	2024	Pan S-2024	Interleukin-1b	Published GWAS (3309; Europeans)	pRA	Published GWAS (8279/261098; European)	4	1.071 (0.872-1.187)	0.829	Suggestive (III)	Yes
Inflammatory & Immune Biomarkers	Inflammatory Biomarkers	2025	Luo J-2025	Interleukin-1b	Published GWAS (3309; Europeans)	RA	ieu-a-832 (14361/43923; European)	5	0.97 (0.88-1.07)	0.6	Non-evaluable evidence	Yes
Inflammatory & Immune Biomarkers	Inflammatory Biomarkers	2022	Yuan S-2022	Interleukin-1b	Published GWAS (13577; Europeans)	RA	ieu-a-832 (14361/43923; European)	1	2 (1.46-2.76)	<0.001	Insufficient (IV)	Yes
Inflammatory & Immune Biomarkers	Inflammatory Biomarkers	2022	Yuan S-2022	Interleukin-1b	Published GWAS (13577; Europeans)	RA	finn-b_x0002_M13_RHEUMA (6236/147221; European)	1	2.42 (1.27-4.61)	0.007	Insufficient (IV)	Yes
Inflammatory & Immune Biomarkers	Inflammatory Biomarkers	2024	Pan S-2024	Interleukin-2	Published GWAS (3475; Europeans)	nRA	FinnGen (3465/261098; European)	9	0.982 (0.906-1.065)	0.665	Suggestive (III)	Yes
Inflammatory & Immune Biomarkers	Inflammatory Biomarkers	2023	Xiang S-2023	Interleukin-2	Published GWAS (42525; Europeans)	RA	ieu-a-832 (14361/43923; European)	9	0.949 (0.859-1.048)	0.299	Non-evaluable evidence	No
Inflammatory & Immune Biomarkers	Inflammatory Biomarkers	2022	Yuan S-2022	Interleukin-2 Receptor Alpha Subunit	Published GWAS (8293; Europeans)	nRA	finn-b-RHEUMA_SERONEG (1937/172834; European)	1	0.77 (0.63-0.95)	0.012	Non-evaluable evidence	No
Inflammatory & Immune Biomarkers	Inflammatory Biomarkers	2022	Yuan S-2022	Interleukin-2 Receptor Alpha Subunit	Published GWAS (8293; Europeans)	pRA	finn-b-RHEUMA_SEROPOS (4596/172834; European)	1	1.02 (0.88-1.17)	0.802	Non-evaluable evidence	No
Inflammatory & Immune Biomarkers	Inflammatory Biomarkers	2022	Yuan S-2022	Interleukin-2 Receptor Alpha Subunit	Published GWAS (8293; Europeans)	RA	ieu-a-832 (14361/43923; European)	1	0.98 (0.91-1.06)	0.689	Non-evaluable evidence	No
Inflammatory & Immune Biomarkers	Inflammatory Biomarkers	2022	Yuan S-2022	Interleukin-2 Receptor Alpha Subunit	Published GWAS (8293; Europeans)	RA	finn-b_x0002_M13_RHEUMA (6236/147221; European)	1	0.97 (0.86-1.9)	0.608	Non-evaluable evidence	No
Inflammatory & Immune Biomarkers	Inflammatory Biomarkers	2024	Pan S-2024	Interleukin-2 Receptor Antagonist	Published GWAS (3677; Europeans)	nRA	FinnGen (3465/261098; European)	6	1.041 (0.964-1.124)	0.306	Suggestive (III)	Yes
Inflammatory & Immune Biomarkers	Inflammatory Biomarkers	2024	Pan S-2024	Interleukin-2 Receptor Antagonist	Published GWAS (3677; Europeans)	pRA	Published GWAS (8279/261098; European)	6	1.041 (0.964-1.124)	0.306	Suggestive (III)	Yes
Inflammatory & Immune Biomarkers	Inflammatory Biomarkers	2023	Xiang S-2023	Interleukin-20	Published GWAS (42525; Europeans)	RA	ieu-a-832 (14361/43923; European)	6	0.867 (0.737-1.02)	0.085	Non-evaluable evidence	No
Inflammatory & Immune Biomarkers	Inflammatory Biomarkers	2023	Xiang S-2023	Interleukin-21	Published GWAS (42525; Europeans)	RA	ieu-a-832 (14361/43923; European)	11	0.989 (0.814-1.203)	0.913	Non-evaluable evidence	No
Inflammatory & Immune Biomarkers	Inflammatory Biomarkers	2023	Xiang S-2023	Interleukin-22	Published GWAS (42525; Europeans)	RA	ieu-a-832 (14361/43923; European)	11	1.025 (0.912-1.152)	0.676	Non-evaluable evidence	No
Inflammatory & Immune Biomarkers	Inflammatory Biomarkers	2023	Xiang S-2023	Interleukin-23	Published GWAS (42525; Europeans)	RA	ieu-a-832 (14361/43923; European)	15	1.002 (0.942-1.066)	0.956	Non-evaluable evidence	No
Inflammatory & Immune Biomarkers	Inflammatory Biomarkers	2023	Xiang S-2023	Interleukin-24	Published GWAS (42525; Europeans)	RA	ieu-a-832 (14361/43923; European)	8	0.997 (0.825-1.206)	0.979	Non-evaluable evidence	No
Inflammatory & Immune Biomarkers	Inflammatory Biomarkers	2022	Yuan S-2022	Interleukin-27	Published GWAS (over 3000; Europeans)	nRA	finn-b-RHEUMA_SERONEG (1937/172834; European)	11	1.03 (0.92-1.16)	0.6	Non-evaluable evidence	No
Inflammatory & Immune Biomarkers	Inflammatory Biomarkers	2022	Yuan S-2022	Interleukin-27	Published GWAS (over 3000; Europeans)	pRA	finn-b-RHEUMA_SEROPOS (4596/172834; European)	11	1.06 (0.95-1.18)	0.276	Non-evaluable evidence	No
Inflammatory & Immune Biomarkers	Inflammatory Biomarkers	2022	Yuan S-2022	Interleukin-27	Published GWAS (over 3000; Europeans)	RA	ieu-a-832 (14361/43923; European)	11	0.99 (0.92-1.06)	0.713	Non-evaluable evidence	No
Inflammatory & Immune Biomarkers	Inflammatory Biomarkers	2022	Yuan S-2022	Interleukin-27	Published GWAS (over 3000; Europeans)	RA	finn-b_x0002_M13_RHEUMA (6236/147221; European)	11	1.05 (0.95-1.17)	0.344	Non-evaluable evidence	No
Inflammatory & Immune Biomarkers	Inflammatory Biomarkers	2023	Xiang S-2023	Interleukin-3	Published GWAS (42525; Europeans)	RA	ieu-a-832 (14361/43923; European)	12	1.041 (0.925-1.171)	0.505	Non-evaluable evidence	No
Inflammatory & Immune Biomarkers	Inflammatory Biomarkers	2023	Xiang S-2023	Interleukin-32	Published GWAS (42525; Europeans)	RA	ieu-a-832 (14361/43923; European)	12	0.973 (0.846-1.119)	0.699	Non-evaluable evidence	No
Inflammatory & Immune Biomarkers	Inflammatory Biomarkers	2023	Xiang S-2023	Interleukin-37	Published GWAS (42525; Europeans)	RA	ieu-a-832 (14361/43923; European)	12	1.007 (0.892-1.136)	0.915	Non-evaluable evidence	No
Inflammatory & Immune Biomarkers	Inflammatory Biomarkers	2024	Pan S-2024	Interleukin-4	Published GWAS (8124; Europeans)	nRA	FinnGen (3465/261098; European)	8	1.016 (0.878-1.175)	0.832	Suggestive (III)	Yes
Inflammatory & Immune Biomarkers	Inflammatory Biomarkers	2024	Pan S-2024	Interleukin-4	Published GWAS (8124; Europeans)	pRA	Published GWAS (8279/261098; European)	8	1.016 (0.878-1.175)	0.832	Suggestive (III)	Yes
Inflammatory & Immune Biomarkers	Inflammatory Biomarkers	2025	Luo J-2025	Interleukin-4	Published GWAS (8124; Europeans)	RA	ieu-a-832 (14361/43923; European)	9	1.00 (0.87-1.16)	0.95	Non-evaluable evidence	Yes
Inflammatory & Immune Biomarkers	Inflammatory Biomarkers	2023	Xiang S-2023	Interleukin-4	Published GWAS (42525; Europeans)	RA	ieu-a-832 (14361/43923; European)	6	0.965 (0.749-1.245)	0.786	Non-evaluable evidence	No
Inflammatory & Immune Biomarkers	Inflammatory Biomarkers	2024	Pan S-2024	Interleukin-5	Published GWAS (3364; Europeans)	nRA	FinnGen (3465/261098; European)	5	1.037 (0.906-1.188)	0.595	Suggestive (III)	Yes
Inflammatory & Immune Biomarkers	Inflammatory Biomarkers	2024	Pan S-2024	Interleukin-5	Published GWAS (3364; Europeans)	pRA	Published GWAS (8279/261098; European)	5	1.037 (0.906-1.188)	0.595	Suggestive (III)	Yes
Inflammatory & Immune Biomarkers	Inflammatory Biomarkers	2025	Luo J-2025	Interleukin-5	Published GWAS (3364; Europeans)	RA	ieu-a-832 (14361/43923; European)	4	0.89 (0.77-1.03)	0.12	Non-evaluable evidence	Yes
Inflammatory & Immune Biomarkers	Inflammatory Biomarkers	2023	Xiang S-2023	Interleukin-5	Published GWAS (42525; Europeans)	RA	ieu-a-832 (14361/43923; European)	6	0.959 (0.793-1.161)	0.67	Non-evaluable evidence	No
Inflammatory & Immune Biomarkers	Inflammatory Biomarkers	2022	Yuan S-2022	Interleukin-6	Published GWAS (over 3000; Europeans)	nRA	finn-b-RHEUMA_SERONEG (1937/172834; European)	2	1.2 (0.82-1.75)	0.35	Insufficient (IV)	Yes
Inflammatory & Immune Biomarkers	Inflammatory Biomarkers	2024	Pan S-2024	Interleukin-6	Published GWAS (8189; Europeans)	nRA	FinnGen (3465/261098; European)	5	0.978 (0.828-1.156)	0.796	Suggestive (III)	Yes
Inflammatory & Immune Biomarkers	Inflammatory Biomarkers	2022	Yuan S-2022	Interleukin-6	Published GWAS (over 3000; Europeans)	pRA	finn-b-RHEUMA_SEROPOS (4596/172834; European)	2	1.66 (1.29-2.15)	<0.001	Insufficient (IV)	Yes
Inflammatory & Immune Biomarkers	Inflammatory Biomarkers	2024	Pan S-2024	Interleukin-6	Published GWAS (8189; Europeans)	pRA	Published GWAS (8279/261098; European)	5	0.978 (0.828-1.156)	0.796	Suggestive (III)	Yes
Inflammatory & Immune Biomarkers	Inflammatory Biomarkers	2022	Yuan S-2022	Interleukin-6	Published GWAS (over 3000; Europeans)	RA	ieu-a-832 (14361/43923; European)	2	2.79 (2.29-3.41)	<0.001	Insufficient (IV)	Yes
Inflammatory & Immune Biomarkers	Inflammatory Biomarkers	2025	Luo J-2025	Interleukin-6	Published GWAS (8189; Europeans)	RA	ieu-a-832 (14361/43923; European)	5	0.91 (0.79-1.05)	0.19	Non-evaluable evidence	Yes
Inflammatory & Immune Biomarkers	Inflammatory Biomarkers	2022	Yuan S-2022	Interleukin-6	Published GWAS (over 3000; Europeans)	RA	finn-b_x0002_M13_RHEUMA (6236/147221; European)	2	1.54 (1.24-1.93)	<0.001	Insufficient (IV)	Yes
Inflammatory & Immune Biomarkers	Inflammatory Biomarkers	2022	Yuan S-2022	Interleukin-6 Receptor Antagonist	Published GWAS (over 3000; Europeans)	nRA	finn-b-RHEUMA_SERONEG (1937/172834; European)	4	0.97 (0.9-1.04)	0.435	Insufficient (IV)	Yes
Inflammatory & Immune Biomarkers	Inflammatory Biomarkers	2022	Yuan S-2022	Interleukin-6 Receptor Antagonist	Published GWAS (over 3000; Europeans)	pRA	finn-b-RHEUMA_SEROPOS (4596/172834; European)	4	0.98 (0.92-1.04)	0.427	Insufficient (IV)	Yes
Inflammatory & Immune Biomarkers	Inflammatory Biomarkers	2022	Yuan S-2022	Interleukin-6 Receptor Antagonist	Published GWAS (over 3000; Europeans)	RA	ieu-a-832 (14361/43923; European)	4	0.93 (0.91-0.96)	<0.001	Insufficient (IV)	Yes
Inflammatory & Immune Biomarkers	Inflammatory Biomarkers	2022	Yuan S-2022	Interleukin-6 Receptor Antagonist	Published GWAS (over 3000; Europeans)	RA	finn-b_x0002_M13_RHEUMA (6236/147221; European)	4	0.98 (0.94-1.02)	0.34	Insufficient (IV)	Yes
Inflammatory & Immune Biomarkers	Inflammatory Biomarkers	2024	Pan S-2024	Interleukin-7	Published GWAS (3409; Europeans)	nRA	FinnGen (3465/261098; European)	10	0.986 (0.924-1.051)	0.66	Suggestive (III)	Yes
Inflammatory & Immune Biomarkers	Inflammatory Biomarkers	2024	Pan S-2024	Interleukin-7	Published GWAS (3409; Europeans)	pRA	Published GWAS (8279/261098; European)	10	0.986 (0.924-1.051)	0.66	Suggestive (III)	Yes
Inflammatory & Immune Biomarkers	Inflammatory Biomarkers	2023	Xiang S-2023	Interleukin-7	Published GWAS (42525; Europeans)	RA	ieu-a-832 (14361/43923; European)	6	1.029 (1.018-1.436)	0.03	Suggestive (III)	Yes
Inflammatory & Immune Biomarkers	Inflammatory Biomarkers	2022	Yuan S-2022	Interleukin-8	Published GWAS (over 3000; Europeans)	nRA	finn-b-RHEUMA_SERONEG (1937/172834; European)	2	2.13 (1.1-4.12)	0.025	Non-evaluable evidence	No
Inflammatory & Immune Biomarkers	Inflammatory Biomarkers	2024	Pan S-2024	Interleukin-8	Published GWAS (3526; Europeans)	nRA	FinnGen (3465/261098; European)	4	1.019 (0.889-1.169)	0.783	Suggestive (III)	Yes
Inflammatory & Immune Biomarkers	Inflammatory Biomarkers	2022	Yuan S-2022	Interleukin-8	Published GWAS (over 3000; Europeans)	pRA	finn-b-RHEUMA_SEROPOS (4596/172834; European)	2	1.36 (0.87-2.12)	0.177	Non-evaluable evidence	No
Inflammatory & Immune Biomarkers	Inflammatory Biomarkers	2024	Pan S-2024	Interleukin-8	Published GWAS (3526; Europeans)	pRA	Published GWAS (8279/261098; European)	4	1.019 (0.889-1.169)	0.783	Suggestive (III)	Yes
Inflammatory & Immune Biomarkers	Inflammatory Biomarkers	2022	Yuan S-2022	Interleukin-8	Published GWAS (over 3000; Europeans)	RA	ieu-a-832 (14361/43923; European)	2	0.83 (0.56-1.24)	0.359	Non-evaluable evidence	No
Inflammatory & Immune Biomarkers	Inflammatory Biomarkers	2022	Yuan S-2022	Interleukin-8	Published GWAS (over 3000; Europeans)	RA	finn-b_x0002_M13_RHEUMA (6236/147221; European)	2	1.51 (1.02-2.23)	0.037	Non-evaluable evidence	No
Inflammatory & Immune Biomarkers	Inflammatory Biomarkers	2024	Pan S-2024	Interleukin-9	Published GWAS (3634; Europeans)	nRA	FinnGen (3465/261098; European)	6	1.071 (0.872-1.315)	0.514	Suggestive (III)	Yes
Inflammatory & Immune Biomarkers	Inflammatory Biomarkers	2024	Pan S-2024	Interleukin-9	Published GWAS (3634; Europeans)	pRA	Published GWAS (8279/261098; European)	6	1.071 (0.872-1.315)	0.514	Suggestive (III)	Yes
Inflammatory & Immune Biomarkers	Inflammatory Biomarkers	2023	Xiang S-2023	Interleukin-9	Published GWAS (42525; Europeans)	RA	ieu-a-832 (14361/43923; European)	8	0.971 (0.803-1.176)	0.766	Non-evaluable evidence	No
Inflammatory & Immune Biomarkers	Inflammatory Biomarkers	2024	Pan S-2024	Macrophage Colonystimulating Factor	Published GWAS (840; Europeans)	nRA	FinnGen (3465/261098; European)	7	0.996 (0.923-1.075)	0.922	Suggestive (III)	Yes
Inflammatory & Immune Biomarkers	Inflammatory Biomarkers	2024	Pan S-2024	Macrophage Colonystimulating Factor	Published GWAS (840; Europeans)	pRA	Published GWAS (8279/261098; European)	7	0.996 (0.923-1.075)	0.922	Suggestive (III)	Yes
Inflammatory & Immune Biomarkers	Inflammatory Biomarkers	2024	Pan S-2024	Macrophage Inflammatory Protein-1A	Published GWAS (3522; Europeans)	nRA	FinnGen (3465/261098; European)	7	1.025 (0.922-1.14)	0.643	Suggestive (III)	Yes
Inflammatory & Immune Biomarkers	Inflammatory Biomarkers	2024	Pan S-2024	Macrophage Inflammatory Protein-1A	Published GWAS (3522; Europeans)	pRA	Published GWAS (8279/261098; European)	7	1.025 (0.922-1.14)	0.643	Suggestive (III)	Yes
Inflammatory & Immune Biomarkers	Inflammatory Biomarkers	2024	Pan S-2024	Macrophage Inflammatory Protein-1B	Published GWAS (8243; Europeans)	nRA	FinnGen (3465/261098; European)	17	0.98 (0.913-1.052)	0.573	Suggestive (III)	Yes
Inflammatory & Immune Biomarkers	Inflammatory Biomarkers	2024	Pan S-2024	Macrophage Inflammatory Protein-1B	Published GWAS (8243; Europeans)	pRA	Published GWAS (8279/261098; European)	17	0.98 (0.913-1.052)	0.573	Suggestive (III)	Yes
Inflammatory & Immune Biomarkers	Inflammatory Biomarkers	2023	Huang J-2023	Macrophage Inflammatory Protein-1B	Published GWAS (25175; Europeans)	RA	ebi-A-GCST005569 (13838/33742; European)	4	0.84 (0.79-0.9)	<0.001	Robust (I)	Yes
Inflammatory & Immune Biomarkers	Inflammatory Biomarkers	2024	Pan S-2024	Macrophage Migration Inhibitory Factor	Published GWAS (3494; Europeans)	nRA	FinnGen (3465/261098; European)	6	0.996 (0.898-1.104)	0.936	Suggestive (III)	Yes
Inflammatory & Immune Biomarkers	Inflammatory Biomarkers	2024	Pan S-2024	Macrophage Migration Inhibitory Factor	Published GWAS (3494; Europeans)	pRA	Published GWAS (8279/261098; European)	6	0.996 (0.898-1.104)	0.936	Suggestive (III)	Yes
Inflammatory & Immune Biomarkers	Inflammatory Biomarkers	2024	Pan S-2024	Monocyte Chemotactic Protein 1	Published GWAS (8293; Europeans)	nRA	FinnGen (3465/261098; European)	14	0.967 (0.888-1.052)	0.433	Suggestive (III)	Yes
Inflammatory & Immune Biomarkers	Inflammatory Biomarkers	2024	Pan S-2024	Monocyte Chemotactic Protein 1	Published GWAS (8293; Europeans)	pRA	Published GWAS (8279/261098; European)	14	0.967 (0.888-1.052)	0.433	Suggestive (III)	Yes
Inflammatory & Immune Biomarkers	Inflammatory Biomarkers	2024	Pan S-2024	Monocyte Specific Chemokine 3	Published GWAS (843; Europeans)	nRA	FinnGen (3465/261098; European)	2	0.998 (0.892-1.117)	0.979	Suggestive (III)	Yes
Inflammatory & Immune Biomarkers	Inflammatory Biomarkers	2024	Pan S-2024	Monocyte Specific Chemokine 3	Published GWAS (843; Europeans)	pRA	Published GWAS (8279/261098; European)	2	0.998 (0.892-1.117)	0.979	Suggestive (III)	Yes
Inflammatory & Immune Biomarkers	Inflammatory Biomarkers	2024	Pan S-2024	Monokine Induced By Interferon Gamma	Published GWAS (3685; Europeans)	nRA	FinnGen (3465/261098; European)	13	1.004 (0.932-1.081)	0.913	Suggestive (III)	Yes
Inflammatory & Immune Biomarkers	Inflammatory Biomarkers	2024	Pan S-2024	Monokine Induced By Interferon Gamma	Published GWAS (3685; Europeans)	pRA	Published GWAS (8279/261098; European)	13	1.004 (0.932-1.081)	0.913	Suggestive (III)	Yes
Inflammatory & Immune Biomarkers	Inflammatory Biomarkers	2025	Luo J-2025	Neutrophil extracellular traps measurement	Published GWAS (657; European*)	RA	ieu-a-832 (14361/43923; European)	11	0.99 (0.97-1.01)	0.3	Non-evaluable evidence	Yes
Inflammatory & Immune Biomarkers	Inflammatory Biomarkers	2024	Pan S-2024	Platelet-Derived Growth Factor Bb	Published GWAS (8293; Europeans)	nRA	FinnGen (3465/261098; European)	13	1.006 (0.932-1.086)	0.88	Suggestive (III)	Yes
Inflammatory & Immune Biomarkers	Inflammatory Biomarkers	2024	Pan S-2024	Platelet-Derived Growth Factor Bb	Published GWAS (8293; Europeans)	pRA	Published GWAS (8279/261098; European)	13	1.006 (0.932-1.086)	0.88	Suggestive (III)	Yes
Inflammatory & Immune Biomarkers	Inflammatory Biomarkers	2024	Pan S-2024	Stem Cell Factor	Published GWAS (8290; Europeans)	nRA	FinnGen (3465/261098; European)	9	0.939 (0.818-1.079)	0.376	Suggestive (III)	Yes
Inflammatory & Immune Biomarkers	Inflammatory Biomarkers	2024	Pan S-2024	Stem Cell Factor	Published GWAS (8290; Europeans)	pRA	Published GWAS (8279/261098; European)	9	0.939 (0.818-1.079)	0.376	Suggestive (III)	Yes
Inflammatory & Immune Biomarkers	Inflammatory Biomarkers	2024	Pan S-2024	Stem Cell Growth Factor Beta	Published GWAS (3682; Europeans)	nRA	FinnGen (3465/261098; European)	14	0.966 (0.911-1.024)	0.243	Suggestive (III)	Yes
Inflammatory & Immune Biomarkers	Inflammatory Biomarkers	2024	Pan S-2024	Stem Cell Growth Factor Beta	Published GWAS (3682; Europeans)	pRA	Published GWAS (8279/261098; European)	14	0.966 (0.911-1.024)	0.243	Suggestive (III)	Yes
Inflammatory & Immune Biomarkers	Inflammatory Biomarkers	2024	Pan S-2024	Stromal Cell-Derived Factor-1 A	Published GWAS (5998; Europeans)	nRA	FinnGen (3465/261098; European)	7	1.162 (0.963-1.403)	0.117	Suggestive (III)	Yes
Inflammatory & Immune Biomarkers	Inflammatory Biomarkers	2024	Pan S-2024	Stromal Cell-Derived Factor-1 A	Published GWAS (5998; Europeans)	pRA	Published GWAS (8279/261098; European)	7	1.162 (0.963-1.403)	0.117	Suggestive (III)	Yes
Inflammatory & Immune Biomarkers	Inflammatory Biomarkers	2024	Pan S-2024	Tnf-Related Apoptosis-Inducing Ligand	Published GWAS (8293; Europeans)	nRA	FinnGen (3465/261098; European)	14	0.968 (0.917-1.023)	0.249	Suggestive (III)	Yes
Inflammatory & Immune Biomarkers	Inflammatory Biomarkers	2024	Pan S-2024	Tnf-Related Apoptosis-Inducing Ligand	Published GWAS (8293; Europeans)	pRA	Published GWAS (8279/261098; European)	14	0.968 (0.917-1.023)	0.249	Suggestive (III)	Yes
Inflammatory & Immune Biomarkers	Inflammatory Biomarkers	2024	Pan S-2024	Tumor Necrosis Factor A	Published GWAS (3454; Europeans)	nRA	FinnGen (3465/261098; European)	4	0.957 (0.838-1.092)	0.512	Suggestive (III)	Yes
Inflammatory & Immune Biomarkers	Inflammatory Biomarkers	2024	Pan S-2024	Tumor Necrosis Factor A	Published GWAS (3454; Europeans)	pRA	Published GWAS (8279/261098; European)	4	0.957 (0.838-1.092)	0.512	Suggestive (III)	Yes
Inflammatory & Immune Biomarkers	Inflammatory Biomarkers	2025	Luo J-2025	Tumor Necrosis Factor A	Published GWAS (3454; Europeans)	RA	ieu-a-832 (14361/43923; European)	5	1.04 (0.93-1.17)	0.51	Non-evaluable evidence	Yes
Inflammatory & Immune Biomarkers	Inflammatory Biomarkers	2023	Xiang S-2023	Tumor Necrosis Factor A	Published GWAS (42525; Europeans)	RA	ieu-a-832 (14361/43923; European)	4	1.174 (0.976-1.412)	0.089	Probable (II)	Yes
Inflammatory & Immune Biomarkers	Inflammatory Biomarkers	2024	Pan S-2024	Tumor Necrosis Factor B	Published GWAS (1559; Europeans)	nRA	FinnGen (3465/261098; European)	4	0.952 (0.882-1.028)	0.208	Suggestive (III)	Yes
Inflammatory & Immune Biomarkers	Inflammatory Biomarkers	2024	Pan S-2024	Tumor Necrosis Factor B	Published GWAS (1559; Europeans)	pRA	Published GWAS (8279/261098; European)	4	0.952 (0.882-1.028)	0.208	Suggestive (III)	Yes
Inflammatory & Immune Biomarkers	Inflammatory Biomarkers	2024	Pan S-2024	Vascular Endothelial Growth Factor	Published GWAS (7118; Europeans)	nRA	FinnGen (3465/261098; European)	10	1.018 (0.961-1.079)	0.542	Suggestive (III)	Yes
Inflammatory & Immune Biomarkers	Inflammatory Biomarkers	2024	Pan S-2024	Vascular Endothelial Growth Factor	Published GWAS (7118; Europeans)	pRA	Published GWAS (8279/261098; European)	10	1.018 (0.961-1.079)	0.542	Suggestive (III)	Yes
Biomolecular and Microbiomic Factors	Circulating microRNAs	2025	Wei Z-2025	hsa-miR-130a-3p	Framingham Heart Study (5239; European)	RA	FinnGen R12 (16314/315115; European)	5	1.07 (1.04-1.11)	6.53e-05	Probable (II)	Yes
Biomolecular and Microbiomic Factors	Circulating microRNAs	2025	Wei Z-2025	hsa-miR-139-5p	Framingham Heart Study (5239; European)	RA	FinnGen R12 (16314/315115; European)	4	0.95 (0.91-0.98)	0.0024	Probable (II)	Yes
Biomolecular and Microbiomic Factors	Circulating microRNAs	2025	Wei Z-2025	hsa-miR-152	Framingham Heart Study (5239; European)	RA	FinnGen R12 (16314/315115; European)	7	0.95 (0.92-0.99)	0.00804	Probable (II)	Yes
Biomolecular and Microbiomic Factors	Circulating microRNAs	2025	Wei Z-2025	hsa-miR-182-5p	Framingham Heart Study (5239; European)	RA	FinnGen R12 (16314/315115; European)	3	1.05 (1.01-1.09)	0.0214	Probable (II)	Yes
Biomolecular and Microbiomic Factors	Circulating microRNAs	2025	Wei Z-2025	hsa-miR-183-3p	Framingham Heart Study (5239; European)	RA	FinnGen R12 (16314/315115; European)	8	1.03 (1.01-1.05)	0.00654	Probable (II)	Yes
Biomolecular and Microbiomic Factors	Circulating microRNAs	2025	Wei Z-2025	hsa-miR-204-5p	Framingham Heart Study (5239; European)	RA	FinnGen R12 (16314/315115; European)	7	0.97 (0.95-0.99)	0.000621	Probable (II)	Yes
Biomolecular and Microbiomic Factors	Circulating microRNAs	2025	Wei Z-2025	hsa-miR-31-5p	Framingham Heart Study (5239; European)	RA	FinnGen R12 (16314/315115; European)	4	1.04 (1.01-1.08)	0.0173	Probable (II)	Yes
Biomolecular and Microbiomic Factors	Circulating microRNAs	2025	Wei Z-2025	hsa-miR-598	Framingham Heart Study (5239; European)	RA	FinnGen R12 (16314/315115; European)	5	0.92 (0.87-0.97)	0.00303	Probable (II)	Yes
Biomolecular and Microbiomic Factors	Endocrine Regulation	2020	Qu Z-2020	Sex Hormone-Binding Globulin	Published GWAS (28837; Europeans)	RA	UK Biobank (1259/165729; European)	13	1.001 (0.997-1.005)	0.483	Probable (II)	Yes
Biomolecular and Microbiomic Factors	Endocrine Regulation	2020	Qu Z-2020	Sex Hormone-Binding Globulin	Published GWAS (28837; Europeans)	RA	UK Biobank (2758/191395; European)	13	1.005 (1-1.01)	0.053	Probable (II)	Yes
Biomolecular and Microbiomic Factors	Endocrine Regulation	2020	Qu Z-2020	Sex Hormone-Binding Globulin	Published GWAS (28837; Europeans)	RA	UK Biobank (4017/357124; European)	13	1.003 (1-1.007)	0.047	Probable (II)	Yes
Biomolecular and Microbiomic Factors	Endocrine Regulation	2020	Syed AAS-2020	Testosterone	Published GWAS (3225; Europeans)	RA	Published GWAS (29880/73758; European and Asian)	20	1.329 (1.21-1.45)	<0.001	Probable (II)	Yes
Biomolecular and Microbiomic Factors	Genetic Traits	2025	Song X-2025	Blood leukocyte mitochondrial DNA copy number (mtDNA-CN)	UK Biobank (395476; European)	RA	FinnGen consortium (302614; European)	53	1.032 (0.865–1.233)	0.724	Non-evaluable evidence	Yes
Biomolecular and Microbiomic Factors	Genetic Traits	2023	Wei D-2023	Leukocyte Telomere Length	UK Biobank (472174; Europeans)	RA	FinnGen (9855/202617; European)	92	0.89 (0.75-1.05)	0.173	Non-evaluable evidence	Yes
Biomolecular and Microbiomic Factors	Iron Homeostasis Markers	2019	Cheng WW-2019	Fe	NHGRI-EBI GWAS (48972; Europe)	RA	ieu-a-832 (14361/43923; European)	11	1.01 (0.82-1.25)	0.913	Non-evaluable evidence	Yes
Biomolecular and Microbiomic Factors	Iron Homeostasis Markers	2021	Zhou J-2021	Fe	Published GWAS (2494/297755; Europeans)	RA	Published GWAS (2547/308452; European)	3	0.98 (0.77-1.25)	0.85	Non-evaluable evidence	Yes
Biomolecular and Microbiomic Factors	Iron Homeostasis Markers	2020	Yuan S-2020	Fe	Genetics of Iron Status Consortium	RA	Published GWAS (29880/73758; European and Asian)	5	0.79 (0.65-0.94)	0.01	Probable (II)	Yes
Biomolecular and Microbiomic Factors	Iron Homeostasis Markers	2024	Yang M-2024	Fe	Published GWAS (23986; -)	RA	FinnGen (153457; -)	10	0.919 (0.746-1.133)	0.429	Non-evaluable evidence	Yes
Biomolecular and Microbiomic Factors	Iron Homeostasis Markers	2020	Yuan S-2020	Ferritin	Genetics of Iron Status Consortium	RA	Published GWAS (29880/73758; European and Asian)	6	0.59 (0.4-0.86)	0.007	Probable (II)	Yes
Biomolecular and Microbiomic Factors	Iron Homeostasis Markers	2020	Yuan S-2020	Transferrin	Genetics of Iron Status Consortium	RA	Published GWAS (29880/73758; European and Asian)	8	1.28 (1.06-1.55)	0.012	Probable (II)	Yes
Biomolecular and Microbiomic Factors	Iron Homeostasis Markers	2020	Yuan S-2020	Transferrin Saturation	Genetics of Iron Status Consortium	RA	Published GWAS (29880/73758; European and Asian)	5	0.84 (0.75-0.94)	0.003	Probable (II)	Yes
Biomolecular and Microbiomic Factors	Lipids & Lipoproteins	2024	Wang W-2024	1-Myristoylglycerophosphocholine	Published GWAS (7824; Europeans)	RA	ukb-d-M13_RHEUMA (1605/359589; European)	6	1.009 (1.004-1.014)	0.001	Probable (II)	Yes
Biomolecular and Microbiomic Factors	Lipids & Lipoproteins	2025	Yi J-2025	Apolipoprotein A1 (Apo A-I)	UK Biobank (121577; European)	RA	ieu-a-832 (14361/43923; European)	77	1.03 (0.89-1.19)	0.945	Non-evaluable evidence	Yes
Biomolecular and Microbiomic Factors	Lipids & Lipoproteins	2025	Yi J-2025	Apolipoprotein B (Apo B)	UK Biobank (121577; European)	RA	ieu-a-832 (14361/43923; European)	58	1.01 (0.86-1.19)	0.945	Non-evaluable evidence	Yes
Biomolecular and Microbiomic Factors	Lipids & Lipoproteins	2025	Yi J-2025	HDL cholesterol (HDL-C)	UK Biobank (121577; European)	RA	ieu-a-832 (14361/43923; European)	101	1.08 (0.94-1.23)	0.945	Non-evaluable evidence	Yes
Biomolecular and Microbiomic Factors	Lipids & Lipoproteins	2025	Yi J-2025	LDL cholesterol (LDL-C)	UK Biobank (121577; European)	RA	ieu-a-832 (14361/43923; European)	52	1.02 (0.84-1.23)	0.945	Non-evaluable evidence	Yes
Biomolecular and Microbiomic Factors	Lipids & Lipoproteins	2025	Yi J-2025	Total cholesterol (TC)	UK Biobank (121577; European)	RA	ieu-a-832 (14361/43923; European)	64	1.01 (0.86-1.18)	0.945	Non-evaluable evidence	Yes
Biomolecular and Microbiomic Factors	Lipids & Lipoproteins	2025	Yi J-2025	Triglycerides (TG)	UK Biobank (121577; European)	RA	ieu-a-832 (14361/43923; European)	75	1.21 (0.61-2.39)	0.945	Non-evaluable evidence	Yes
Biomolecular and Microbiomic Factors	Metabolites	2023	Yang H-2023	Folate	Published GWAS (37341; Europeans)	RA	ieu-a-832 (14361/43923; European)	4	1.15 (0.93-1.43)	0.19	Non-evaluable evidence	Yes
Biomolecular and Microbiomic Factors	Metabolites	2024	Wang W-2024	Glycerol	Published GWAS (7824; Europeans)	RA	ukb-d-M13_RHEUMA (1605/359589; European)	18	0.991 (0.986-0.997)	0.005	Suggestive (III)	Yes
Biomolecular and Microbiomic Factors	Metabolites	2022	Yu XH-2022	Hexadecanedioate	Published GWAS (7824; Europeans)	RA	ieu-a-832 (14361/43923; European)	25	0.629 (0.508-0.778)	<0.001	Probable (II)	Yes
Biomolecular and Microbiomic Factors	Metabolites	2025	Fan H-2025	Lactate levels	IEU Open GWAS (114806; European)	RA	IEU Open GWAS (Not specified; European)	9	0.83 (0.65-1.06)	0.143	Non-evaluable evidence	Yes
Biomolecular and Microbiomic Factors	Metabolites	2022	Yu XH-2022	Laurylcarnitine	Published GWAS (7824; Europeans)	RA	ieu-a-832 (14361/43923; European)	14	2.073 (1.43-3.005)	0.0001	Probable (II)	Yes
Biomolecular and Microbiomic Factors	Metabolites	2021	Sun L-2021(2)	Oleic Acid	Published GWAS (8961; Europeans)	RA	ieu-a-832 (14361/43923; European)	1	0.78 (0.67-0.9)	<0.001	Insufficient (IV)	Yes
Biomolecular and Microbiomic Factors	Metabolites	2024	Hong K-2024	Omega-3 Fatty Acids	met-d-Omega_3 (114999; Europeans)	RA	finn-b_x0002_M13_RHEUMA (6236/147221; European)	32	0.927 (0.882-0.975)	0.025	Robust (I)	Yes
Biomolecular and Microbiomic Factors	Metabolites	2021	Sun L-2021(2)	Palmitoleic Acid	Published GWAS (8961; Europeans)	RA	ieu-a-832 (14361/43923; European)	5	0.24 (0.1-0.59)	0.002	Insufficient (IV)	Yes
Biomolecular and Microbiomic Factors	Metabolites	2022	Yu XH-2022	Phenylacetylglutamine	Published GWAS (7824; Europeans)	RA	ieu-a-832 (14361/43923; European)	17	0.667 (0.547-0.815)	0.0001	Robust (I)	Yes
Biomolecular and Microbiomic Factors	Metabolites	2025	Li J-2025	Serum uric acid	Japanese Cohorts (12716; East Asian)	RA	Biobank of Japan (N>200000 total; East Asian)	31	0.84 (0.74-0.96)	0.009	Probable (II)	Yes
Biomolecular and Microbiomic Factors	Metabolites	2023	Yang H-2023	Vitamin B12	Published GWAS (45576; Europeans)	RA	ieu-a-832 (14361/43923; European)	11	1.01 (0.89-1.15)	0.851	Non-evaluable evidence	Yes
Biomolecular and Microbiomic Factors	Microbiota	2024	Yao X-2024	Actinomyces	Published GWAS (－; Europeans)	nRA	finn-b-RHEUMA_SEROPOS (4596/172834; European)	7	0.73 (0.54-0.99)	0.04	Probable (II)	Yes
Biomolecular and Microbiomic Factors	Microbiota	2024	Yao X-2024	Alloprevotella	Published GWAS (－; Europeans)	pRA	finn-b-RHEUMA_SEROPOS (4596/172834; European)	6	0.84 (0.71-0.99)	0.04	Probable (II)	Yes
Biomolecular and Microbiomic Factors	Microbiota	2022	Xu Q-2022	Bifidobacterium	Published GWAS(18340; Europeans)	RA	ieu-a-832 (14361/43923; European)	17	0.982 (0.806-1.195)	0.86	Non-evaluable evidence	Yes
Biomolecular and Microbiomic Factors	Microbiota	2024	Yao X-2024	Christensenellaceae R7 Group	Published GWAS (－; Europeans)	nRA	finn-b-RHEUMA_SEROPOS (4596/172834; European)	10	0.62 (0.39-0.97)	0.04	Probable (II)	Yes
Biomolecular and Microbiomic Factors	Microbiota	2024	Yao X-2024	Christensenellaceae R7 Group	Published GWAS (－; Europeans)	pRA	finn-b-RHEUMA_SEROPOS (4596/172834; European)	10	0.71 (0.52-0.99)	0.04	Probable (II)	Yes
Biomolecular and Microbiomic Factors	Microbiota	2025	Wu X-2025	Eikenella sp001648475	CNGBdb (2017; Not specified)	RA	ieu-a-832 (14361/43923; European)	3	0.732 (0.636–0.844)	1.57 × 10⁻⁵	Probable (II)	Yes
Biomolecular and Microbiomic Factors	Microbiota	2024	Yao X-2024	Lactobacillales	Published GWAS (－; Europeans)	nRA	finn-b-RHEUMA_SEROPOS (4596/172834; European)	15	0.65 (0.47-0.9)	0.01	Probable (II)	Yes
Biomolecular and Microbiomic Factors	Microbiota	2025	Wu X-2025	Leptotrichia massiliensis	CNGBdb (2017; Not specified)	RA	ieu-a-832 (14361/43923; European)	4	0.618 (0.487–0.785)	8.06 × 10⁻⁵	Probable (II)	Yes
Biomolecular and Microbiomic Factors	Microbiota	2021	Kurilshikov A-2021	Oxalobacteraceae	ieu-a-833 (18340; Europeans Hispanic Middle Eastern Asian African )	RA	Published GWAS (-; European)	50	0.82 (0.74-0.91)	0.028	Probable (II)	Yes
Biomolecular and Microbiomic Factors	Microbiota	2024	Yao X-2024	Ruminococcaceae Ucg002	Published GWAS (－; Europeans)	pRA	finn-b-RHEUMA_SEROPOS (4596/172834; European)	22	1.3 (1.1-1.54)	0.002	Probable (II)	Yes
Biomolecular and Microbiomic Factors	Microbiota	2022	Xu Q-2022	Streptococcus	Published GWAS(18340; Europeans)	RA	ieu-a-832 (14361/43923; European)	17	0.876 (0.499-1.533)	0.64	Non-evaluable evidence	Yes
Biomolecular and Microbiomic Factors	Microbiota	2024	Yao X-2024	Terrisporobacter	Published GWAS (－; Europeans)	nRA	finn-b-RHEUMA_SEROPOS (4596/172834; European)	5	0.64 (0.44-0.93)	0.02	Probable (II)	Yes
Biomolecular and Microbiomic Factors	Microbiota	2025	Wu X-2025	Treponema A	CNGBdb (1915; Not specified)	RA	ieu-a-832 (14361/43923; European)	2	1.700 (1.425–2.027)	3.72 × 10⁻⁹	Probable (II)	Yes
Biomolecular and Microbiomic Factors	Minerals & Trace Elements	2021	Zhou J-2021	Ca	Published GWAS (2411/286995; Europeans)	RA	Published GWAS (2547/308452; European)	6	0.73 (0.46-1.14)	0.16	Non-evaluable evidence	Yes
Biomolecular and Microbiomic Factors	Minerals & Trace Elements	2019	Cheng WW-2019	Ca	NHGRI-EBI GWAS (39400; Mix)	RA	Published GWAS (29880/73758; European and Asian)	6	1.83 (0.99-3.41)	0.055	Non-evaluable evidence	Yes
Biomolecular and Microbiomic Factors	Minerals & Trace Elements	2019	Cheng WW-2019	Cu	NHGRI-EBI GWAS (2603; Australia)	RA	ieu-a-831 (4873/17642; East Asian)	2	0.94 (0.77-1.16)	0.579	Non-evaluable evidence	Yes
Biomolecular and Microbiomic Factors	Minerals & Trace Elements	2021	Zhou J-2021	Cu	Published GWAS (2470/294447; Europeans)	RA	Published GWAS (2547/308452; European)	2	1.01 (0.84-1.23)	0.87	Non-evaluable evidence	Yes
Biomolecular and Microbiomic Factors	Minerals & Trace Elements	2024	Yang M-2024	Cu	Published GWAS (2603; -)	RA	FinnGen (153457; -)	6	0.973 (0.921-1.027)	0.313	Non-evaluable evidence	Yes
Biomolecular and Microbiomic Factors	Minerals & Trace Elements	2019	Cheng WW-2019	Mg	NHGRI-EBI GWAS (15366; Europe)	RA	ieu-a-832 (14361/43923; European)	4	3.07 (0.16-58.62)	0.457	Probable (II)	Yes
Biomolecular and Microbiomic Factors	Minerals & Trace Elements	2021	Zhou J-2021	Mg	Published GWAS (1908/224657; Europeans)	RA	Published GWAS (2547/308452; European)	6	0.96 (0.56-1.65)	0.87	Non-evaluable evidence	Yes
Biomolecular and Microbiomic Factors	Minerals & Trace Elements	2024	Yang M-2024	Mg	Published GWAS (64979; -)	RA	FinnGen (153457; -)	19	0.792 (0.546-1.148)	0.218	Non-evaluable evidence	Yes
Biomolecular and Microbiomic Factors	Minerals & Trace Elements	2021	Ye D-2021	Se	Published GWAS (9639; Europeans)	RA	ieu-a-832 (14361/43923; European)	11	1.03 (0.97-1.1)	0.359	Non-evaluable evidence	Yes
Biomolecular and Microbiomic Factors	Minerals & Trace Elements	2019	Cheng WW-2019	Zn	NHGRI-EBI GWAS (2603; Australia)	RA	ieu-a-831 (4873/17642; East Asian)	2	1.07 (0.94-1.22)	0.328	Non-evaluable evidence	Yes
Biomolecular and Microbiomic Factors	Minerals & Trace Elements	2021	Zhou J-2021	Zn	Published GWAS (2514/300064; Europeans)	RA	Published GWAS (2547/308452; European)	2	0.96 (0.75-1.01)	0.75	Non-evaluable evidence	Yes
Biomolecular and Microbiomic Factors	Minerals & Trace Elements	2024	Yang M-2024	Zn	Published GWAS (2603; -)	RA	FinnGen (153457; -)	7	0.978 (0.891-1.073)	0.633	Non-evaluable evidence	Yes
Biomolecular and Microbiomic Factors	Proteins	2025	Lu C-2025	AIF1	Published GWAS (35559; European)	RA	ieu-a-832 (14361/43923; European)	4	0.11 (0.03-0.37)	<0.001	Robust (I)	Yes
Biomolecular and Microbiomic Factors	Proteins	2025	Lu C-2025	ATF6	Published GWAS (35559; European)	RA	ieu-a-832 (14361/43923; European)	21	0.63 (0.50-0.78)	<0.001	Robust (I)	Yes
Biomolecular and Microbiomic Factors	Proteins	2025	Lu C-2025	C2	Published GWAS (35559; European)	RA	ieu-a-832 (14361/43923; European)	14	1.38 (1.21-1.58)	<0.001	Robust (I)	Yes
Biomolecular and Microbiomic Factors	Proteins	2025	Lu C-2025	CXCL16	Published GWAS (35559; European)	RA	ieu-a-832 (14361/43923; European)	15	0.73 (0.62-0.87)	<0.001	Robust (I)	Yes
Biomolecular and Microbiomic Factors	Proteins	2025	Lu C-2025	DNASE1L2	Published GWAS (35559; European)	RA	ieu-a-832 (14361/43923; European)	5	0.06 (0.01-0.24)	<0.001	Robust (I)	Yes
Biomolecular and Microbiomic Factors	Proteins	2025	Lu C-2025	HMBS	Published GWAS (35559; European)	RA	ieu-a-832 (14361/43923; European)	5	0.66 (0.53-0.82)	<0.001	Robust (I)	Yes
Biomolecular and Microbiomic Factors	Proteins	2025	Lu C-2025	HS3ST3A1	Published GWAS (35559; European)	RA	ieu-a-832 (14361/43923; European)	3	1.39 (1.16-1.67)	<0.001	Robust (I)	Yes
Biomolecular and Microbiomic Factors	Proteins	2025	Lu C-2025	MAPK3	Published GWAS (35559; European)	RA	ieu-a-832 (14361/43923; European)	3	1.27 (1.15-1.40)	<0.001	Robust (I)	Yes
Biomolecular and Microbiomic Factors	Proteins	2025	Lu C-2025	PRSS57	Published GWAS (35559; European)	RA	ieu-a-832 (14361/43923; European)	13	1.50 (1.30-1.72)	<0.001	Robust (I)	Yes
Biomolecular and Microbiomic Factors	Proteins	2025	Lu C-2025	TNFAIP8	Published GWAS (35559; European)	RA	ieu-a-832 (14361/43923; European)	3	1.52 (1.20-1.94)	<0.001	Robust (I)	Yes
Biomolecular and Microbiomic Factors	Proteins	2025	Lu C-2025	USP25	Published GWAS (35559; European)	RA	ieu-a-832 (14361/43923; European)	8	0.61 (0.48-0.79)	<0.001	Robust (I)	Yes
Biomolecular and Microbiomic Factors	Serum Liver Enzymes	2023	Huang G-2023(2)	Serum Liver Enzymes	UK Biobank (753010; Europeans)	RA	ieu-a-832 (14361/43923; European)	154	6.26 (1.69-23.51)	0.006	Probable (II)	Yes

## Sheet: Table S3
Supplementary Table S3. Mapping of data source codes to the full names of exposure and outcome data sources corresponding to Figure 2d and 2e.
Exposure		Outcome
Code	Source	Code	Source
1	Published GWAS	1	ieu-a-832
2	GCST90001559	2	FinnGen
3	UK Biobank	3	Published GWAS
4	SardiNIA Study	4	finn-b-RHEUMA_SEROPOS
5	Framingham Heart Study	5	finn-b_x005f_x0002_M13_RHEUMA
6	ukb-b-5237	6	finn-b-RHEUMA_SERONEG
7	Genetics of Iron Status Consortium	7	ebi-a-GCST-90132223
8	GIANT	8	UK Biobank
9	NHGRI-EBI GWAS	9	FinnGen R12
10	GWAS ID: ebi-a-GCST90093061	10	ieu-a-831
11	finn-b_x005f_x0002_K11_PERIODON_CHRON	11	ukb-d-M13_RHEUMA
12	MRC-IEU	12	ebi-A-GCST005569
13	ukb-b-4461	13	FinnGen and UK Biobank
14	ukb-b-2002	14	BioBank Japan
15	FinnGen	15	ebi-a-GCST90038685
16	CNGBdb	16	finn-b-M13_RHEUMA_INCLAVO
17	ebi-a-GCST90018581	17	ebi-a-GCST90018690
18	bbj-a-121	18	Biobank of Japan
19	bbj-a-94	19	finn-b-AUTOIMMUNE_HYPERTHYROIDISM
20	Japanese Cohorts	20	published GWAS
21	BCAC	21	Neale Lab
22	IIBDGC	22	ThyroidOmics Consortium
23	IEU Open GWAS	23	FinnGen consortium
24	finn-bL12_ULCERLOWLIMB	24	ebi-a-GCST90018910
25	GWAS	25	ukb-b-6066
26	finn-b-I9_HYPTENSPUL	26	IEU Open GWAS
27	finn-b-J10_ASBESTPNEUMOC
28	ebi-a-GCST90018900
29	finn-b-AUTOIMMUNE_HYPERTHYROIDISM
30	finn-b-E4_THYTOXGOITDIF
31	finn-b-E4_THYTOXNAS
32	ebi-a-GCST90018801
33	finn-b-AB1_SEPSIS
34	IHGC
35	finn-b-HYPOTHY_REIMB
36	GWAS ATLAS 41204_E03
37	freeze 7 data
38	FinnGen study
39	GWAS ATLAS 20002_1226
40	finngen_R9_H7_ GLAUCOMA
41	Estonian FinnGen and UK Biobank
42	ukb-b-19732
43	finn-b-E4_HYTHYNAS
44	finngen_R9_H7_ CATARACTSENILE
45	Published IEU GWAS
46	UK biobank
47	ThyroidOmics Consortium database
48	ThyroidOmics Consortium database30367059
49	met-d-Omega_3
50	finn-b-L12_URTICARIA
51	SSGAC
52	ukb-b-6066
53	GWAS meta-anlysis
54	UK Biobank GWAS
55	finn-b-J10_CHRONSINUSITIS
56	ieu-a-833
57	BioBank Japan
58	ieu-b-8
59	GCST90001394
60	GCST90001413
61	GCST90001416
62	GCST90001453
63	GCST90001458
64	GCST90001461
65	GCST90001468
66	GCST90001472
67	GCST90001527
68	GCST90001529
69	GCST90001579
70	GCST90001584
71	GCST90001586
72	GCST90001648
73	GCST90001727
74	GCST90001771
75	GCST90001854
76	GCST90001878
77	GCST90001908
78	GCST90001917
79	GCST90002017
80	GCST90002027
81	GCST90002040
82	GCST90002101
83	ukb-a-190
84	ukb-a-77

## Sheet: Table S4
Supplementary Table S4. Quality Assessment tool conducted based on adherence to the Strengthening the Reporting of Mendelian Randomization Studies (STROBE-MR) Guidelines.
Study and Year of Publication	Title and Abstract	Background	Objectives	Study Design and Data Sources	Statistical Methods:Main Analysis	Software and Pre-Registration	Descriptive Data	Main Results	Sensitivity and Additional Analysis	Key Results	Limitations	Interpretation	Generalizability	MR Core Assumptions	Total Score(out of 14)	Score(%)
Li GS-2024	1	1	1	1	1	1	1	1	1	1	1	1	1	1	14	1
Huang G-2023(2)	1	1	1	1	1	1	1	1	1	1	1	1	1	1	14	1
Li K-2024	1	1	1	1	1	1	1	1	1	1	1	1	1	1	14	1
You JM-2023	1	1	1	1	1	1	1	1	1	1	1	1	1	1	14	1
Larsson S.C-2022	1	1	1	1	1	1	1	1	1	1	1	1	1	1	14	1
Jiang X-2021	1	1	1	1	1	1	1	1	1	1	1	1	1	1	14	1
Syed AAS-2020	1	1	1	1	1	1	1	1	1	1	1	1	1	1	14	1
Chen C-2024	1	1	1	1	1	1	1	1	1	1	1	1	1	1	14	1
Dong Y-2024	1	1	1	1	1	1	1	1	1	1	1	1	1	1	14	1
Leavy OC-2024	1	1	1	1	1	1	1	1	1	1	1	1	1	1	14	1
Li G-2024	1	1	1	1	1	1	1	1	1	1	1	1	1	1	14	1
Liang J-2024	1	1	1	1	1	1	1	1	1	1	1	1	1	1	14	1
Pan S-2024	1	1	1	1	1	1	1	1	1	1	1	1	1	1	14	1
Peng Z-2024	1	1	1	1	1	1	1	1	1	1	1	1	1	1	14	1
Qiu M-2024	1	1	1	1	1	1	1	1	1	1	1	1	1	1	14	1
Tang T-2024	1	1	1	1	1	1	1	1	1	1	1	1	1	1	14	1
Teng M-2024	1	1	1	1	1	1	1	1	1	1	1	1	1	1	14	1
Chen Z-2024	1	1	1	1	1	1	1	1	1	1	1	1	1	1	14	1
Wen J-2024	1	1	1	1	1	1	1	1	1	1	1	1	1	1	14	1
Wu MY-2024	1	1	1	1	1	1	1	1	1	1	1	1	1	1	14	1
Yang J-2024	1	1	1	1	1	1	1	1	1	1	1	1	1	1	14	1
Zhang Q-2024	1	1	1	1	1	1	1	1	1	1	1	1	1	1	14	1
Huang G-2023(1)	1	1	1	1	1	1	1	1	1	1	1	1	1	1	14	1
Duan L-2023	1	1	1	1	1	1	1	1	1	1	1	1	1	1	14	1
Sun K-2023	1	1	1	1	1	1	1	1	1	1	1	1	1	1	14	1
Wei D-2023	1	1	1	1	1	1	1	1	1	1	1	1	1	1	14	1
Yan J-2023	1	1	1	1	1	1	1	1	1	1	1	1	1	1	14	1
Yang H-2023	1	1	1	1	1	1	1	1	1	1	1	1	1	1	14	1
Xu Q-2022	1	1	1	1	1	1	1	1	1	1	1	1	1	1	14	1
Yin KJ-2022	1	1	1	1	1	1	1	1	1	1	1	1	1	1	14	1
Yu X-2022	1	1	1	1	1	1	1	1	1	1	1	1	1	1	14	1
Yu XH-2022	1	1	1	1	1	1	1	1	1	1	1	1	1	1	14	1
Kurilshikov A-2021	1	1	1	1	1	1	1	1	1	1	1	1	1	1	14	1
Tang B-2021	1	1	1	1	1	1	1	1	1	1	1	1	1	1	14	1
Ye D-2021	1	1	1	1	1	1	1	1	1	1	1	1	1	1	14	1
Qu Z-2020	1	1	1	1	1	1	1	1	1	1	1	1	1	1	14	1
Cheng Z-2024	1	1	1	1	1	1	1	1	1	1	1	1	1	1	14	1
Li M-2024	1	1	1	1	1	1	1	1	1	1	1	1	1	1	14	1
Liu Q-2024	1	1	1	1	1	1	1	1	1	1	1	1	1	1	14	1
Du K-2023	1	1	1	1	1	1	1	1	1	1	1	1	1	1	14	1
Freuer D-2023	1	1	1	1	1	1	1	1	1	1	1	1	1	1	14	1
Yang M-2023(2)	1	1	1	1	1	1	1	1	1	1	1	1	1	1	14	1
Wu X-2025	1	1	1	1	1	1	1	1	1	1	1	1	1	1	14	1
Luo J-2025	1	1	1	1	1	1	1	1	1	1	1	1	1	1	14	1
Wei Z-2025	1	1	1	1	1	1	1	1	1	1	1	1	1	1	14	1
Li J-2025	1	1	1	1	1	1	1	1	1	1	1	1	1	1	14	1
Yi J-2025	1	1	1	1	1	1	1	1	1	1	1	1	1	1	14	1
Xiao P-2025	1	1	1	1	1	1	1	1	1	1	1	1	1	1	14	1
Xiao S-2025	1	1	1	1	1	1	1	1	1	1	1	1	1	1	14	1
Huang J-2025	1	1	1	1	1	1	1	1	1	1	1	1	1	1	14	1
Ma C-2025	1	1	1	1	1	1	1	1	1	1	1	1	1	1	14	1
Yang C-2025	1	1	1	1	1	1	1	1	1	1	1	1	1	1	14	1
Karlsson T-2023	1	1	1	0.5	1	1	1	1	1	1	1	1	1	1	13.5	0.964286
Ma G-2024	1	1	1	1	1	1	1	1	0.5	1	1	1	1	1	13.5	0.964286
Wang W-2024	1	1	1	1	1	1	1	1	1	1	0.5	1	1	1	13.5	0.964286
Yang M-2024	1	1	1	1	1	1	1	1	0.5	1	1	1	1	1	13.5	0.964286
Yang M-2023(1)	1	1	1	1	1	1	1	1	1	1	0.5	1	1	1	13.5	0.964286
Gao Y-2023	1	1	1	1	1	1	1	1	0.5	1	1	1	1	1	13.5	0.964286
Li X-2023	1	1	1	1	1	1	1	1	0.5	1	1	1	1	1	13.5	0.964286
Lu RB-2023	1	1	1	0.5	1	1	1	1	1	1	1	1	1	1	13.5	0.964286
Wang J-2023	1	1	1	0.5	1	1	1	1	1	1	1	1	1	1	13.5	0.964286
Xiang S-2023	1	1	1	1	1	1	1	1	1	1	0.5	1	1	1	13.5	0.964286
Zhao X-2023	1	1	1	1	1	1	1	1	0.5	1	1	1	1	1	13.5	0.964286
Pu B-2022	1	1	1	0.5	1	1	1	1	1	1	1	1	1	1	13.5	0.964286
Yu XH-2021	1	1	1	1	0.5	1	1	1	1	1	1	1	1	1	13.5	0.964286
Zhou J-2021	1	1	1	1	1	1	1	1	0.5	1	1	1	1	1	13.5	0.964286
Yuan S-2020	1	1	1	1	1	1	1	1	1	1	0.5	1	1	1	13.5	0.964286
Cheng WW-2019	1	1	1	1	1	1	1	1	0.5	1	1	1	1	1	13.5	0.964286
Bae S-2018	1	1	1	1	1	1	1	1	1	1	0.5	1	1	1	13.5	0.964286
Hong K-2024	1	1	1	0.5	1	1	1	1	1	1	1	1	1	1	13.5	0.964286
Hu H-2024	1	1	1	1	1	1	1	1	0.5	1	1	1	1	1	13.5	0.964286
Yao X-2024	1	1	1	0.5	1	1	1	1	1	1	1	1	1	1	13.5	0.964286
Li T-2023	1	1	1	0.5	1	1	1	1	1	1	1	1	1	1	13.5	0.964286
Wu J-2023	1	1	1	0.5	1	1	1	1	1	1	1	1	1	1	13.5	0.964286
Guo HY-2022	1	1	1	1	1	1	1	1	0.5	1	1	1	1	1	13.5	0.964286
Yu N-2024	1	1	1	1	1	1	1	1	1	1	0.5	1	1	1	13.5	0.964286
Yuan W-2024	1	1	1	0.5	1	1	1	1	1	1	1	1	1	1	13.5	0.964286
Cao Z-2023	1	1	1	1	1	1	1	1	1	1	0.5	1	1	1	13.5	0.964286
Yao M-2023	1	1	1	1	1	1	1	1	1	1	0.5	1	1	1	13.5	0.964286
Zhou Y-2024	1	1	1	1	1	1	1	1	0.5	1	1	1	1	1	13.5	0.964286
Huang G-2025	1	1	1	1	1	0.5	1	1	1	1	1	1	1	1	13.5	0.964286
Fan H-2025	1	1	1	0.5	1	1	1	1	1	1	1	1	1	1	13.5	0.964286
Yang H-2025	1	1	1	1	1	1	1	1	1	1	0.5	1	1	1	13.5	0.964286
Yang W-2025	1	1	1	1	1	1	1	1	0.5	1	1	1	1	1	13.5	0.964286
Lazanas P-2025	1	1	1	1	1	1	1	1	1	1	1	1	0.5	1	13.5	0.964286
Tian R-2025	1	1	1	0.5	1	1	1	1	1	1	1	1	1	1	13.5	0.964286
Du YJ-2024	1	1	1	1	1	0.5	1	1	1	1	0.5	1	1	1	13	0.928571
Fang S-2023	1	1	1	0.5	1	0.5	1	1	1	1	1	1	1	1	13	0.928571
Gu P-2023	1	1	1	1	1	0.5	1	1	0.5	1	1	1	1	1	13	0.928571
Li Y-2023	1	1	1	1	1	1	1	1	0.5	1	1	1	0.5	1	13	0.928571
Yuan S-2022	1	1	1	0.5	1	1	1	1	0.5	1	1	1	1	1	13	0.928571
Chen C-2023	1	1	1	0.5	1	1	1	1	0.5	1	1	1	1	1	13	0.928571
Fan J-2023	1	1	1	1	1	0.5	1	1	0.5	1	1	1	1	1	13	0.928571
Huang J-2023	1	1	1	0.5	1	1	1	1	0.5	1	1	1	1	1	13	0.928571
Zhao SS-2022	1	1	1	1	1	1	1	1	0.5	1	0.5	1	1	1	13	0.928571
Sun L-2021(2)	1	1	1	1	0.5	1	1	1	0.5	1	1	1	1	1	13	0.928571
Qian Y-2020	1	1	1	1	1	1	1	1	0.5	1	0.5	1	1	1	13	0.928571
Liu Z-2024	1	1	1	0.5	0.5	1	1	1	1	1	1	1	1	1	13	0.928571
Wu D-2021	1	1	1	0.5	1	1	1	1	1	1	1	1	0.5	1	13	0.928571
Bae S-2019	1	1	1	0.5	1	0.5	1	1	1	1	1	1	1	1	13	0.928571
Lai R-2023	1	1	1	0.5	1	1	1	1	1	1	0.5	1	1	1	13	0.928571
Dai L-2025	1	1	1	1	1	1	1	1	1	1	0.5	1	0.5	1	13	0.928571
Guo Q-S-2025	1	1	1	0.5	1	1	1	1	1	1	0.5	1	1	1	13	0.928571
Fan R-2025	1	1	1	0.5	0.5	1	1	1	1	1	1	1	1	1	13	0.928571
Lu C-2025	1	1	1	0.5	1	0.5	1	1	1	1	1	1	1	1	13	0.928571
Li H-2025	1	1	1	0.5	1	1	1	1	1	1	0.5	1	1	1	13	0.928571
Gao RC-2022	1	1	1	0.5	1	1	1	1	0.5	1	0.5	1	1	1	12.5	0.892857
Yang S-2024	1	1	1	0.5	1	0.5	1	1	1	1	1	1	0.5	1	12.5	0.892857
Sun L-2021(1)	1	1	1	1	1	0.5	1	1	0.5	1	0.5	1	1	1	12.5	0.892857
Li Y-2024	1	1	1	0.5	1	1	1	1	0.5	1	0.5	1	1	1	12.5	0.892857
Li H-2023	1	1	1	0.5	1	1	1	1	0.5	1	0.5	1	1	1	12.5	0.892857
Zhou W-2023	1	1	1	0.5	0.5	1	1	1	1	1	0.5	1	1	1	12.5	0.892857
Meisinger C-2022	1	1	1	0.5	1	0.5	1	1	0.5	1	1	1	1	1	12.5	0.892857
Huang J-2024	1	1	1	1	1	1	1	1	0.5	1	0.5	1	0.5	1	12.5	0.892857
Song X-2025	1	1	1	0.5	1	1	1	1	0.5	1	1	1	0.5	1	12.5	0.892857
Huang W-2025	1	1	1	1	1	1	1	1	0.5	1	0.5	1	0.5	1	12.5	0.892857
Tang Y-2023	1	1	1	0.5	1	1	1	1	0.5	1	0.5	1	0.5	1	12	0.857143

## Sheet: Table S5
Supplementary Table S5. Distribution of MR Analyses by Evidence Category Across Exposure Categories.
Category	Robust evidence	Probable evidence	Suggestive evidence	Insufficient evidence	Non-evaluable evidence	Total
Anthropometrics	1(5%)	15(75%)	2(10%)	0(0%)	2(10%)	20
Lifestyle, education and behaviors	5(5.32%)	14(14.89%)	11(11.70%)	1(1.06%)	63(67.02%)	94
Activity	0(0%)	0(0%)	0(0%)	0(0%)	11(100%)	11
Air Pollution	1(5.56%)	0(0%)	0(0%)	0(0%)	17(94.44%)	18
Behaviors	1(7.14%)	4(28.57%)	2(14.29%)	0(0%)	7(50%)	14
Education	3(50%)	3(50%)	0(0%)	0(0%)	0(0%)	6
Lifestyle	0(0%)	4(16.67%)	6(25%)	1(4.17%)	13(54.17%)	24
Sleep and Circadian Rhythm	0(0%)	3(14.29%)	3(14.29%)	0(0%)	15(71.43%)	21
Systemic Diseases	13(13.83%)	26(27.66%)	7(7.45%)	7(7.45%)	41(43.62%)	94
Cardiovascular System Diseases	0(0%)	0(0%)	0(0%)	0(0%)	2(100%)	2
Dermatology	1(11.11%)	6(66.67%)	0(0%)	0(0%)	2(22.22%)	9
Digestive System Diseases	1(9.09%)	1(9.09%)	3(27.27%)	1(9.09%)	5(45.45%)	11
Endocrine Disorders	6(30%)	9(45%)	0(0%)	0(0%)	5(25%)	20
Immune System Diseases	0(0%)	0(0%)	0(0%)	0(0%)	6(100%)	6
Musculoskeletal System Diseases	4(28.57%)	5(35.71%)	1(7.14%)	0(0%)	4(28.57%)	14
Neurological System Diseases	0(0%)	1(10%)	2(20%)	3(30%)	4(40%)	10
Ophthalmology	0(0%)	0(0%)	0(0%)	0(0%)	5(100%)	5
Other Diseases	0(0%)	2(40%)	0(0%)	0(0%)	3(60%)	5
Respiratory System Diseases	1(8.33%)	2(16.67%)	1(8.33%)	3(25%)	5(41.67%)	12
Inflammatory & Immune Biomarkers	6(2.83%)	41(19.34%)	86(40.57%)	20(9.43%)	59(27.83%)	212
Blood cells	1(33.33%)	1(33.33%)	1(33.33%)	0(0%)	0(0%)	3
Immune Biomarkers	0(0%)	38(76%)	4(8%)	0(0%)	8(16%)	50
Inflammatory Biomarkers	5(3.14%)	2(1.26%)	81(50.94%)	20(12.58%)	51(32.08%)	159
Biomolecular and Microbiomic Factors	13(17.11%)	33(43.42%)	1(1.32%)	2(2.63%)	27(35.53%)	76
Circulating microRNAs	0(0%)	8(100%)	0(0%)	0(0%)	0(0%)	8
Endocrine Regulation	0(0%)	4(100%)	0(0%)	0(0%)	0(0%)	4
Genetic Traits	0(0%)	0(0%)	0(0%)	0(0%)	2(100%)	2
Iron Homeostasis Markers	0(0%)	4(57.14%)	0(0%)	0(0%)	3(42.86%)	7
Lipids & Lipoproteins	0(0%)	1(14.29%)	0(0%)	0(0%)	6(85.71%)	7
Metabolites	2(18.18%)	3(27.27%)	1(9.09%)	2(18.18%)	3(27.27%)	11
Microbiota	0(0%)	11(84.62%)	0(0%)	0(0%)	2(15.38%)	13
Minerals & Trace Elements	0(0%)	1(8.33%)	0(0%)	0(0%)	11(91.67%)	12
Proteins	11(100%)	0(0%)	0(0%)	0(0%)	0(0%)	11
Serum Liver Enzymes	0(0%)	1(100%)	0(0%)	0(0%)	0(0%)	1
Total	38(7.66%)	129(26.01%)	107(21.57%)	30(6.05%)	192(38.71%)	496

## Sheet: Table S6
Supplementary Table S6. Summary of exposures yielding exclusively non-significant causal associations with RA.
Category	Subgroup of Category	Exposure	Insignificant
Lifestyle, education and behaviors	Activity	Occupational PA	6
Lifestyle, education and behaviors	Activity	PA (Objective)	2
Lifestyle, education and behaviors	Activity	PA (Self-report)	3
Lifestyle, education and behaviors	Air Pollution	NO2	2
Lifestyle, education and behaviors	Air Pollution	PM10	5
Lifestyle, education and behaviors	Air Pollution	PM2.5	4
Lifestyle, education and behaviors	Air Pollution	PM2.5-10	2
Lifestyle, education and behaviors	Behaviors	Driving	2
Lifestyle, education and behaviors	Lifestyle	Coffee Intake	3
Lifestyle, education and behaviors	Lifestyle	Tea Intake	1
Lifestyle, education and behaviors	Sleep and Circadian Rhythm	Shift Work	1
Lifestyle, education and behaviors	Sleep and Circadian Rhythm	Somnolence/Snoring	3
Anthropometrics	Anthropometrics	WHR	2
Systemic Diseases	Cardiovascular System Diseases	MI	1
Systemic Diseases	Cardiovascular System Diseases	PAH	1
Systemic Diseases	Dermatology	Chilblains	1
Systemic Diseases	Endocrine Disorders	FT4	2
Systemic Diseases	Endocrine Disorders	Graves' Disease	2
Systemic Diseases	Endocrine Disorders	Hyperthyroidism	2
Systemic Diseases	Endocrine Disorders	TSH	2
Systemic Diseases	Immune System Diseases	ITP	1
Systemic Diseases	Immune System Diseases	Periodontitis	3
Systemic Diseases	Musculoskeletal System Diseases	Bone/Cartilage Tumors	2
Systemic Diseases	Musculoskeletal System Diseases	eBMD	1
Systemic Diseases	Musculoskeletal System Diseases	Myasthenia Gravis	2
Systemic Diseases	Neurological System Diseases	Alzheimer's Disease	1
Systemic Diseases	Neurological System Diseases	Epilepsy	1
Systemic Diseases	Neurological System Diseases	Migraine	3
Systemic Diseases	Neurological System Diseases	PD	1
Systemic Diseases	Ophthalmology	Cataracts	3
Systemic Diseases	Ophthalmology	Glaucoma	2
Systemic Diseases	Other Diseases	IDA	1
Systemic Diseases	Other Diseases	Leg ulcers	1
Systemic Diseases	Other Diseases	Sepsis	1
Systemic Diseases	Respiratory System Diseases	Bronchiectasis	2
Systemic Diseases	Respiratory System Diseases	COVID-19	3
Systemic Diseases	Respiratory System Diseases	Pneumoconiosis	2
Inflammatory & Immune Biomarkers	Blood cells	Lymphocyte Count	1
Inflammatory & Immune Biomarkers	Blood cells	Monocyte Count	1
Inflammatory & Immune Biomarkers	Blood cells	WBC Count	1
Inflammatory & Immune Biomarkers	Immune Biomarkers	Act. & Rest. Treg %	1
Inflammatory & Immune Biomarkers	Immune Biomarkers	CCR7 MFI (Naïve CD8+Br)	1
Inflammatory & Immune Biomarkers	Immune Biomarkers	CD19 MFI (IgD+ CD24-)	1
Inflammatory & Immune Biomarkers	Immune Biomarkers	Cd19 On Igd+	1
Inflammatory & Immune Biomarkers	Immune Biomarkers	CD25++ CD8+Br Count	1
Inflammatory & Immune Biomarkers	Immune Biomarkers	CD25hi Naïve CD4 %	1
Inflammatory & Immune Biomarkers	Immune Biomarkers	CD28- CD25++ CD8+Br %	1
Inflammatory & Immune Biomarkers	Immune Biomarkers	CD28- CD8+Br %	1
Inflammatory & Immune Biomarkers	Immune Biomarkers	CD28- CD8+Dim %	1
Inflammatory & Immune Biomarkers	Immune Biomarkers	CD33+Dim HLA-DR+ Count	1
Inflammatory & Immune Biomarkers	Immune Biomarkers	CD39 MFI (CD39+ CD8+Br)	1
Inflammatory & Immune Biomarkers	Immune Biomarkers	CD39+ % (of CD8+Br)	1
Inflammatory & Immune Biomarkers	Immune Biomarkers	CD39+ CD8+Br %T	1
Inflammatory & Immune Biomarkers	Immune Biomarkers	Cd4 On Cm Cd4 +	1
Inflammatory & Immune Biomarkers	Immune Biomarkers	CD45 MFI (CD33+Dim)	1
Inflammatory & Immune Biomarkers	Immune Biomarkers	Cd45 On Cd8Br	1
Inflammatory & Immune Biomarkers	Immune Biomarkers	CD80 MFI (Granulocyte)	1
Inflammatory & Immune Biomarkers	Immune Biomarkers	Dc Count	1
Inflammatory & Immune Biomarkers	Immune Biomarkers	FSC-A (HLA-DR+ CD8+Br)	1
Inflammatory & Immune Biomarkers	Immune Biomarkers	Igd+ Cd24- Count	1
Inflammatory & Immune Biomarkers	Immune Biomarkers	Intermediate Mono %	1
Inflammatory & Immune Biomarkers	Immune Biomarkers	Secreting Treg Count	1
Inflammatory & Immune Biomarkers	Inflammatory Biomarkers	Basophil Count	1
Inflammatory & Immune Biomarkers	Inflammatory Biomarkers	IFN-γ	1
Inflammatory & Immune Biomarkers	Inflammatory Biomarkers	IL-10	1
Inflammatory & Immune Biomarkers	Inflammatory Biomarkers	IL-11	1
Inflammatory & Immune Biomarkers	Inflammatory Biomarkers	IL-12	1
Inflammatory & Immune Biomarkers	Inflammatory Biomarkers	IL-13	2
Inflammatory & Immune Biomarkers	Inflammatory Biomarkers	IL-16	3
Inflammatory & Immune Biomarkers	Inflammatory Biomarkers	IL-1α	1
Inflammatory & Immune Biomarkers	Inflammatory Biomarkers	IL-2	1
Inflammatory & Immune Biomarkers	Inflammatory Biomarkers	IL-20	1
Inflammatory & Immune Biomarkers	Inflammatory Biomarkers	IL-21	1
Inflammatory & Immune Biomarkers	Inflammatory Biomarkers	IL-22	1
Inflammatory & Immune Biomarkers	Inflammatory Biomarkers	IL-23	1
Inflammatory & Immune Biomarkers	Inflammatory Biomarkers	IL-24	1
Inflammatory & Immune Biomarkers	Inflammatory Biomarkers	IL-27	2
Inflammatory & Immune Biomarkers	Inflammatory Biomarkers	IL-2Rα	2
Inflammatory & Immune Biomarkers	Inflammatory Biomarkers	IL-3	1
Inflammatory & Immune Biomarkers	Inflammatory Biomarkers	IL-32	1
Inflammatory & Immune Biomarkers	Inflammatory Biomarkers	IL-37	1
Inflammatory & Immune Biomarkers	Inflammatory Biomarkers	IL-4	2
Inflammatory & Immune Biomarkers	Inflammatory Biomarkers	IL-5	2
Inflammatory & Immune Biomarkers	Inflammatory Biomarkers	IL-9	1
Inflammatory & Immune Biomarkers	Inflammatory Biomarkers	MPO Levels	1
Inflammatory & Immune Biomarkers	Inflammatory Biomarkers	MPO-DNA Complexes	1
Inflammatory & Immune Biomarkers	Inflammatory Biomarkers	NETs	1
Inflammatory & Immune Biomarkers	Inflammatory Biomarkers	TNF-α	2
Biomolecular and Microbiomic Factors	Endocrine Regulation	SHBG	3
Biomolecular and Microbiomic Factors	Genetic Traits	LTL	1
Biomolecular and Microbiomic Factors	Genetic Traits	mtDNA-CN	1
Biomolecular and Microbiomic Factors	Lipids & Lipoproteins	ApoA1	1
Biomolecular and Microbiomic Factors	Lipids & Lipoproteins	ApoB	1
Biomolecular and Microbiomic Factors	Lipids & Lipoproteins	HDL-C	1
Biomolecular and Microbiomic Factors	Lipids & Lipoproteins	LDL-C	1
Biomolecular and Microbiomic Factors	Lipids & Lipoproteins	TC	1
Biomolecular and Microbiomic Factors	Lipids & Lipoproteins	TG	1
Biomolecular and Microbiomic Factors	Metabolites	Folate	1
Biomolecular and Microbiomic Factors	Metabolites	Lactate	1
Biomolecular and Microbiomic Factors	Metabolites	Vitamin B12	1
Biomolecular and Microbiomic Factors	Microbiota	Bifidobacterium	1
Biomolecular and Microbiomic Factors	Microbiota	Streptococcus	1
Biomolecular and Microbiomic Factors	Minerals & Trace Elements	Ca	2
Biomolecular and Microbiomic Factors	Minerals & Trace Elements	Cu	3
Biomolecular and Microbiomic Factors	Minerals & Trace Elements	Mg	3
Biomolecular and Microbiomic Factors	Minerals & Trace Elements	Se	1
Biomolecular and Microbiomic Factors	Minerals & Trace Elements	Zn	3

## Sheet: Table S7
Supplementary Table S7. Full main analysis results for meta-analyzed associations between exposures and RA.
Category	Subgroup	Exposure	k	OR_95CI	P_HKSJ	Sig_HKSJ	P_FDR	Sig_FDR	tau2	I2 (%)	Q	Q_pvalue	Robust (I)	Probable (II)	Suggestive (III)	Insufficient (IV)	Non-evaluable evidence	References
Lifestyle, education and behaviors	Activity	Occupational PA	6	1.001 (0.996-1.007)	0.5878		0.7377		0	18.4	6.13	0.2942	0(0%)	0(0%)	0(0%)	0(0%)	6(100%)	Du K-2023; Du K-2023; Huang J-2024; Huang J-2024; Huang J-2024; Huang J-2024
Lifestyle, education and behaviors	Activity	PA (Objective)	2	0.974 (0.914-1.037)	0.1175		0.3825		0	0	0.01	0.9043	0(0%)	0(0%)	0(0%)	0(0%)	2(100%)	Zhao X-2023; Sun L-2021(1)
Lifestyle, education and behaviors	Activity	PA (Self-report)	3	1.090 (0.739-1.607)	0.4399		0.6866		0	0	0.2	0.906	0(0%)	0(0%)	0(0%)	0(0%)	3(100%)	Sun L-2021(1); Zhao X-2023; Sun L-2021(1)
Lifestyle, education and behaviors	Air Pollution	NO2	2	0.592 (0.007-49.518)	0.3737		0.6464		0	0	0.6	0.4388	0(0%)	0(0%)	0(0%)	0(0%)	2(100%)	Yang C-2025; Yang C-2025
Lifestyle, education and behaviors	Air Pollution	NOx	5	1.024 (0.579-1.809)	0.9145		0.944		0.1002	51.1	8.17	0.0854	1(20%)	0(0%)	0(0%)	0(0%)	4(80%)	Wen J-2024; Yang C-2025; Hu H-2024; Yang C-2025; Hu H-2024
Lifestyle, education and behaviors	Air Pollution	PM10	5	1.201 (0.647-2.228)	0.4571		0.6966		0.1424	60.6	10.14	0.0381	0(0%)	0(0%)	0(0%)	0(0%)	5(100%)	Yang C-2025; Hu H-2024; Yang C-2025; Hu H-2024; Wen J-2024
Lifestyle, education and behaviors	Air Pollution	PM2.5	4	1.083 (0.758-1.547)	0.5302		0.722		0.014	11.8	3.4	0.3336	0(0%)	0(0%)	0(0%)	0(0%)	4(100%)	Yang C-2025; Yang C-2025; Hu H-2024; Hu H-2024
Lifestyle, education and behaviors	Air Pollution	PM2.5-10	2	1.182 (0.758-1.843)	0.131		0.3825		0	0	0.12	0.7326	0(0%)	0(0%)	0(0%)	0(0%)	2(100%)	Hu H-2024; Hu H-2024
Lifestyle, education and behaviors	Behaviors	Computer Use	3	0.379 (0.078-1.838)	0.1181		0.3825		0.3333	80.6	10.32	0.0057	1(33.33%)	1(33.33%)	0(0%)	0(0%)	1(33.33%)	Huang G-2023(1); Zhao X-2023; Cao Z-2023
Lifestyle, education and behaviors	Behaviors	Driving	2	0.850 (0.172-4.189)	0.4178		0.6767		0	0	0.18	0.6684	0(0%)	0(0%)	0(0%)	0(0%)	2(100%)	Huang G-2023(1); Cao Z-2023
Lifestyle, education and behaviors	Behaviors	TV Viewing	3	2.267 (1.774-2.897)	0.0048	**	0.077		0	0	0.58	0.747	0(0%)	2(66.67%)	1(33.33%)	0(0%)	0(0%)	Cao Z-2023; Zhao X-2023; Huang G-2023(1)
Lifestyle, education and behaviors	Education	Cognitive Func.	3	0.742 (0.680-0.811)	0.0047	**	0.077		0	0	0.63	0.7291	2(66.67%)	1(33.33%)	0(0%)	0(0%)	0(0%)	Li Y-2023; Li Y-2023; Li Y-2023
Lifestyle, education and behaviors	Education	Education	3	0.550 (0.236-1.281)	0.0931		0.3825		0.1088	93.8	32.46	0	1(33.33%)	2(66.67%)	0(0%)	0(0%)	0(0%)	Zhao SS-2022; Sun K-2023; Li Y-2023
Lifestyle, education and behaviors	Lifestyle	Alcohol Intake	5	0.989 (0.814-1.203)	0.8873		0.9309		0.0085	37.7	6.42	0.1699	0(0%)	1(20%)	1(20%)	0(0%)	3(60%)	Li M-2024; Wang J-2023; Bae S-2019; Wang J-2023; Guo Q-S-2025
Lifestyle, education and behaviors	Lifestyle	Coffee Intake	3	1.293 (0.861-1.943)	0.113		0.3825		0	0	0.44	0.8007	0(0%)	0(0%)	0(0%)	0(0%)	3(100%)	Yang H-2025; Wang J-2023; Pu B-2022
Lifestyle, education and behaviors	Lifestyle	Smoking	5	1.390 (1.298-1.487)	<0.001	***	0.0057	**	0	0	1.43	0.8383	0(0%)	2(40%)	2(40%)	1(20%)	0(0%)	Larsson S.C-2022; Qian Y-2020; Wang J-2023; Qian Y-2020; Larsson S.C-2022
Lifestyle, education and behaviors	Sleep and Circadian Rhythm	Sleep Depriv.	7	1.090 (0.765-1.553)	0.5736		0.7342		0.0843	73.6	22.77	0.0009	0(0%)	1(14.29%)	2(28.57%)	0(0%)	4(57.14%)	Li Y-2024; Gao RC-2022; Li Y-2024; Li Y-2024; Gao RC-2022; Gao RC-2022; Gao RC-2022
Lifestyle, education and behaviors	Sleep and Circadian Rhythm	Somnolence/Snoring	3	1.146 (0.558-2.356)	0.5003		0.7154		0.0291	13.9	2.32	0.3131	0(0%)	0(0%)	0(0%)	0(0%)	3(100%)	Li Y-2024; Gao RC-2022; Li Y-2024
Anthropometrics	Anthropometrics	BMI	3	1.317 (0.958-1.811)	0.0653		0.3825		0.013	78.9	9.47	0.0088	1(33.33%)	1(33.33%)	1(33.33%)	0(0%)	0(0%)	Li X-2023; Tang B-2021; Karlsson T-2023
Anthropometrics	Anthropometrics	WHR	2	1.000 (0.471-2.125)	0.9996		0.9996		0	0	0.78	0.3786	0(0%)	0(0%)	0(0%)	0(0%)	2(100%)	Tang B-2021; Li X-2023
Systemic Diseases	Dermatology	Atopic Dermatitis	3	1.109 (0.948-1.298)	0.1054		0.3825		0	31.8	2.93	0.2306	0(0%)	2(66.67%)	0(0%)	0(0%)	1(33.33%)	Chen C-2023; Zhou W-2023; Lazanas P-2025
Systemic Diseases	Dermatology	Skin Cancer	2	0.864 (0.203-3.687)	0.423		0.6767		0.0195	68.1	3.13	0.0768	0(0%)	2(100%)	0(0%)	0(0%)	0(0%)	Yu N-2024; Yu N-2024
Systemic Diseases	Dermatology	Urticaria	2	1.029 (0.384-2.755)	0.7745		0.8546		0.0105	87	7.72	0.0055	0(0%)	1(50%)	0(0%)	0(0%)	1(50%)	Yu X-2022; Yang M-2023(1)
Systemic Diseases	Digestive System Diseases	Cholangitis	4	1.143 (1.060-1.233)	0.011	*	0.1409		0.0015	67.9	9.34	0.0251	1(25%)	1(25%)	2(50%)	0(0%)	0(0%)	Liu Z-2024; Fan J-2023; Ma G-2024; Fan J-2023
Systemic Diseases	Digestive System Diseases	IBD	6	1.009 (0.965-1.054)	0.636		0.7782		0.001	54.9	11.09	0.0496	0(0%)	0(0%)	1(16.67%)	0(0%)	5(83.33%)	Xiao S-2025; Meisinger C-2022; Xiao S-2025; Meisinger C-2022; Meisinger C-2022; Xiao S-2025
Systemic Diseases	Endocrine Disorders	FT4	2	1.029 (0.654-1.620)	0.5712		0.7342		0	0	0.38	0.5376	0(0%)	1(50%)	0(0%)	0(0%)	1(50%)	Duan L-2023; Gu P-2023
Systemic Diseases	Endocrine Disorders	Graves' Disease	2	1.245 (0.297-5.218)	0.3027		0.5697		0	0	0.53	0.466	0(0%)	0(0%)	0(0%)	0(0%)	2(100%)	Gu P-2023; Wu D-2021
Systemic Diseases	Endocrine Disorders	Hyperthyroidism	2	0.899 (0.590-1.372)	0.1935		0.4716		0	0	0.49	0.4821	0(0%)	2(100%)	0(0%)	0(0%)	0(0%)	Gu P-2023; Lai R-2023
Systemic Diseases	Endocrine Disorders	Hypothyroidism	11	1.555 (1.339-1.805)	<0.001	***	0.0039	**	0.0159	79.7	49.29	0	5(45.45%)	6(54.55%)	0(0%)	0(0%)	0(0%)	Lai R-2023; Duan L-2023; Duan L-2023; Duan L-2023; Gu P-2023; Gao Y-2023; Gao Y-2023; Duan L-2023; Duan L-2023; Gao Y-2023; Peng Z-2024
Systemic Diseases	Endocrine Disorders	TSH	2	1.064 (0.485-2.338)	0.4974		0.7154		0.0039	46	1.85	0.1734	0(0%)	0(0%)	0(0%)	0(0%)	2(100%)	Gu P-2023; Duan L-2023
Systemic Diseases	Immune System Diseases	Periodontitis	3	1.016 (0.996-1.037)	0.0763		0.3825		0	0	0.29	0.8665	0(0%)	0(0%)	0(0%)	0(0%)	3(100%)	Yin KJ-2022; Yin KJ-2022; Yin KJ-2022
Systemic Diseases	Musculoskeletal System Diseases	Bone/Cartilage Tumors	2	1.017 (0.898-1.152)	0.3315		0.5894		0.0001	17.9	1.22	0.2698	0(0%)	1(50%)	0(0%)	0(0%)	1(50%)	Yang M-2023(2); Yang M-2023(2)
Systemic Diseases	Musculoskeletal System Diseases	Myasthenia Gravis	2	1.243 (0.795-1.944)	0.1021		0.3825		0	0	0.11	0.7409	0(0%)	0(0%)	0(0%)	0(0%)	2(100%)	Li K-2024; Huang J-2025
Systemic Diseases	Musculoskeletal System Diseases	Sarcopenia	8	0.999 (0.994-1.004)	0.6809		0.7782		0	88.9	63.04	0	4(50%)	3(37.5%)	1(12.5%)	0(0%)	0(0%)	Chen C-2024; Chen C-2024; Chen C-2024; Chen C-2024; Chen C-2024; Chen C-2024; Chen C-2024; Chen C-2024
Systemic Diseases	Neurological System Diseases	Depression	2	1.857 (0.000-20680.137)	0.5536		0.7342		0.8746	77.7	4.48	0.0343	0(0%)	0(0%)	1(50%)	0(0%)	1(50%)	Li H-2025; Fang S-2023
Systemic Diseases	Neurological System Diseases	Migraine	3	0.968 (0.914-1.024)	0.1315		0.3825		0	0	0.45	0.7999	0(0%)	0(0%)	0(0%)	3(100%)	0(0%)	Li G-2024; Li G-2024; Li G-2024
Systemic Diseases	Ophthalmology	Cataracts	3	1.121 (0.879-1.430)	0.1803		0.4716		0	0	0.73	0.6955	0(0%)	0(0%)	0(0%)	0(0%)	3(100%)	Yuan W-2024; Teng M-2024; Teng M-2024
Systemic Diseases	Ophthalmology	Glaucoma	2	1.063 (0.258-4.384)	0.68		0.7782		0.0119	35.8	1.56	0.2119	0(0%)	0(0%)	0(0%)	0(0%)	2(100%)	Teng M-2024; Teng M-2024
Systemic Diseases	Respiratory System Diseases	Asthma	2	1.009 (0.971-1.047)	0.2088		0.4773		0	47.7	1.91	0.1668	0(0%)	1(50%)	1(50%)	0(0%)	0(0%)	Yan J-2023; Yan J-2023
Systemic Diseases	Respiratory System Diseases	Bronchiectasis	2	0.972 (0.679-1.393)	0.503		0.7154		0.0009	45.5	1.84	0.1754	0(0%)	0(0%)	0(0%)	0(0%)	2(100%)	Chen Z-2024; Chen Z-2024
Systemic Diseases	Respiratory System Diseases	COVID-19	3	1.005 (0.979-1.030)	0.5196		0.722		0	0	0.12	0.943	0(0%)	0(0%)	0(0%)	3(100%)	0(0%)	Yao M-2023; Yao M-2023; Yao M-2023
Systemic Diseases	Respiratory System Diseases	Pneumoconiosis	2	nan (nan-nan)					0	0			0(0%)	0(0%)	0(0%)	0(0%)	2(100%)	Du YJ-2024; Du YJ-2024
Inflammatory & Immune Biomarkers	Blood cells	Neutrophil Count	2	1.231 (0.899-1.686)	0.0753		0.3825		0	0	0.09	0.7675	0(0%)	1(50%)	1(50%)	0(0%)	0(0%)	Luo J-2025; You JM-2023
Inflammatory & Immune Biomarkers	Immune Biomarkers	CD3 MFI (Act. Treg)	2	0.952 (0.834-1.086)	0.1314		0.3825		0	0	0.72	0.3976	0(0%)	1(50%)	1(50%)	0(0%)	0(0%)	Huang G-2025; Qiu M-2024
Inflammatory & Immune Biomarkers	Immune Biomarkers	mDC Count	2	1.062 (0.789-1.430)	0.2346		0.5051		0.0009	77.3	4.41	0.0357	0(0%)	2(100%)	0(0%)	0(0%)	0(0%)	Qiu M-2024; Huang G-2025
Inflammatory & Immune Biomarkers	Inflammatory Biomarkers	IL-13	2	0.964 (0.855-1.087)	0.1613		0.4489		0	0	0.15	0.7001	0(0%)	0(0%)	0(0%)	0(0%)	2(100%)	Xiang S-2023; Luo J-2025
Inflammatory & Immune Biomarkers	Inflammatory Biomarkers	IL-16	3	0.984 (0.963-1.004)	0.077		0.3825		0	0	0.14	0.9327	0(0%)	0(0%)	0(0%)	0(0%)	3(100%)	Yuan S-2022; Xiang S-2023; Yuan S-2022
Inflammatory & Immune Biomarkers	Inflammatory Biomarkers	IL-17	3	1.203 (0.274-5.287)	0.6451		0.7782		0.3325	93.5	30.68	0	0(0%)	0(0%)	0(0%)	0(0%)	3(100%)	Xiang S-2023; Yuan S-2022; Yuan S-2022
Inflammatory & Immune Biomarkers	Inflammatory Biomarkers	IL-18	4	1.040 (0.965-1.120)	0.1962		0.4716		0.0006	17	3.62	0.3061	0(0%)	0(0%)	0(0%)	2(50%)	2(50%)	Yuan S-2022; Yuan S-2022; Wu J-2023; Luo J-2025
Inflammatory & Immune Biomarkers	Inflammatory Biomarkers	IL-1RA	3	0.822 (0.734-0.921)	0.0175	*	0.1871		0	0	0.78	0.6758	1(33.33%)	0(0%)	0(0%)	2(66.67%)	0(0%)	Huang J-2023; Yuan S-2022; Yuan S-2022
Inflammatory & Immune Biomarkers	Inflammatory Biomarkers	IL-1β	3	1.587 (0.471-5.347)	0.2437		0.5051		0.2137	91.9	24.7	0	0(0%)	0(0%)	0(0%)	2(66.67%)	1(33.33%)	Yuan S-2022; Yuan S-2022; Luo J-2025
Inflammatory & Immune Biomarkers	Inflammatory Biomarkers	IL-27	2	1.009 (0.712-1.428)	0.8071		0.8754		0	0	0.84	0.3598	0(0%)	0(0%)	0(0%)	0(0%)	2(100%)	Yuan S-2022; Yuan S-2022
Inflammatory & Immune Biomarkers	Inflammatory Biomarkers	IL-2Rα	2	0.980 (0.956-1.004)	0.0588		0.3825		0	0	0	0.9603	0(0%)	0(0%)	0(0%)	0(0%)	2(100%)	Yuan S-2022; Yuan S-2022
Inflammatory & Immune Biomarkers	Inflammatory Biomarkers	IL-4	2	0.991 (0.817-1.204)	0.672		0.7782		0	0	0.06	0.811	0(0%)	0(0%)	0(0%)	0(0%)	2(100%)	Xiang S-2023; Luo J-2025
Inflammatory & Immune Biomarkers	Inflammatory Biomarkers	IL-5	2	0.915 (0.579-1.446)	0.2446		0.5051		0	0	0.37	0.5416	0(0%)	0(0%)	0(0%)	0(0%)	2(100%)	Luo J-2025; Xiang S-2023
Inflammatory & Immune Biomarkers	Inflammatory Biomarkers	IL-6	3	1.571 (0.389-6.343)	0.2985		0.5697		0.3078	97.6	81.88	0	0(0%)	0(0%)	0(0%)	2(66.67%)	1(33.33%)	Yuan S-2022; Yuan S-2022; Luo J-2025
Inflammatory & Immune Biomarkers	Inflammatory Biomarkers	IL-6RA	2	0.952 (0.684-1.327)	0.3127		0.5717		0.0011	77.4	4.42	0.0355	0(0%)	0(0%)	0(0%)	2(100%)	0(0%)	Yuan S-2022; Yuan S-2022
Inflammatory & Immune Biomarkers	Inflammatory Biomarkers	IL-8	2	1.121 (0.025-50.194)	0.7683		0.8546		0.1386	77.4	4.42	0.0354	0(0%)	0(0%)	0(0%)	0(0%)	2(100%)	Yuan S-2022; Yuan S-2022
Inflammatory & Immune Biomarkers	Inflammatory Biomarkers	TNF-α	2	1.080 (0.528-2.209)	0.4004		0.6744		0.0012	16.2	1.19	0.2746	0(0%)	1(50%)	0(0%)	0(0%)	1(50%)	Luo J-2025; Xiang S-2023
Biomolecular and Microbiomic Factors	Endocrine Regulation	SHBG	3	1.003 (0.998-1.007)	0.1174		0.3825		0	0	1.53	0.4646	0(0%)	3(100%)	0(0%)	0(0%)	0(0%)	Qu Z-2020; Qu Z-2020; Qu Z-2020
Biomolecular and Microbiomic Factors	Iron Homeostasis Markers	Fe	4	0.910 (0.758-1.092)	0.1989		0.4716		0.0032	15.8	3.56	0.3129	0(0%)	1(25%)	0(0%)	0(0%)	3(75%)	Yuan S-2020; Yang M-2024; Zhou J-2021; Cheng WW-2019
Biomolecular and Microbiomic Factors	Minerals & Trace Elements	Ca	2	1.127 (0.003-383.691)	0.8374		0.8932		0.3457	81.9	5.52	0.0189	0(0%)	0(0%)	0(0%)	0(0%)	2(100%)	Zhou J-2021; Cheng WW-2019
Biomolecular and Microbiomic Factors	Minerals & Trace Elements	Cu	3	0.974 (0.936-1.013)	0.1012		0.3825		0	0	0.26	0.88	0(0%)	0(0%)	0(0%)	0(0%)	3(100%)	Cheng WW-2019; Zhou J-2021; Yang M-2024
Biomolecular and Microbiomic Factors	Minerals & Trace Elements	Mg	3	0.854 (0.525-1.390)	0.298		0.5697		0	0	1.06	0.5886	0(0%)	1(33.33%)	0(0%)	0(0%)	2(66.67%)	Cheng WW-2019; Yang M-2024; Zhou J-2021
Biomolecular and Microbiomic Factors	Minerals & Trace Elements	Zn	3	0.998 (0.876-1.137)	0.9534		0.9686		0	0	1.54	0.4629	0(0%)	0(0%)	0(0%)	0(0%)	3(100%)	Zhou J-2021; Yang M-2024; Cheng WW-2019

## Sheet: Table S8
Supplementary Table S8. Sensitivity analysis results comparing the primary model with alternative statistical approaches: Fixed-effect models and Random-effects models using standard Wald-type confidence intervals.
Category	Subgroup	Exposure	k	OR_95CI (HKSJ)	P_value (HKSJ)	Sig (HKSJ)	P_FDR (HKSJ)	Sig_FDR (HKSJ)	OR_95CI (Fixed-effect)	P_value (Fixed-effect)	Sig (Fixed-effect)	OR_95CI (random_effects_wald)	P_value (random_effects_wald)	Sig (random_effects_wald)	tau2	Q	Q_pvalue	I2 (%)	References
Lifestyle, education and behaviors	Activity	Occupational PA	6	1.001 (0.996-1.007)	0.5878		0.7377		1.001 (0.998-1.004)	0.4026		1.001 (0.997-1.005)	0.5461		0	6.13	0.2942	18.4	Du K-2023; Du K-2023; Huang J-2024; Huang J-2024; Huang J-2024; Huang J-2024
Lifestyle, education and behaviors	Activity	PA (Objective)	2	0.974 (0.914-1.037)	0.1175		0.3825		0.974 (0.898-1.056)	0.5193		0.974 (0.898-1.056)	0.5193		0	0.01	0.9043	0	Zhao X-2023; Sun L-2021(1)
Lifestyle, education and behaviors	Activity	PA (Self-report)	3	1.090 (0.739-1.607)	0.4399		0.6866		1.090 (0.621-1.914)	0.7638		1.090 (0.621-1.914)	0.7638		0	0.2	0.906	0	Sun L-2021(1); Zhao X-2023; Sun L-2021(1)
Lifestyle, education and behaviors	Air Pollution	NO2	2	0.592 (0.007-49.518)	0.3737		0.6464		0.592 (0.245-1.431)	0.2445		0.592 (0.245-1.431)	0.2445		0	0.6	0.4388	0	Yang C-2025; Yang C-2025
Lifestyle, education and behaviors	Air Pollution	NOx	5	1.024 (0.579-1.809)	0.9145		0.944		1.015 (0.873-1.181)	0.8461		1.024 (0.675-1.554)	0.9123		0.1002	8.17	0.0854	51.1	Wen J-2024; Yang C-2025; Hu H-2024; Yang C-2025; Hu H-2024
Lifestyle, education and behaviors	Air Pollution	PM10	5	1.201 (0.647-2.228)	0.4571		0.6966		0.964 (0.877-1.058)	0.4364		1.201 (0.783-1.842)	0.4021		0.1424	10.14	0.0381	60.6	Yang C-2025; Hu H-2024; Yang C-2025; Hu H-2024; Wen J-2024
Lifestyle, education and behaviors	Air Pollution	PM2.5	4	1.083 (0.758-1.547)	0.5302		0.722		1.118 (0.958-1.306)	0.1578		1.083 (0.858-1.365)	0.5028		0.014	3.4	0.3336	11.8	Yang C-2025; Yang C-2025; Hu H-2024; Hu H-2024
Lifestyle, education and behaviors	Air Pollution	PM2.5-10	2	1.182 (0.758-1.843)	0.131		0.3825		1.182 (0.968-1.445)	0.1015		1.182 (0.968-1.445)	0.1015		0	0.12	0.7326	0	Hu H-2024; Hu H-2024
Lifestyle, education and behaviors	Behaviors	Computer Use	3	0.379 (0.078-1.838)	0.1181		0.3825		0.472 (0.342-0.651)	<0.001	***	0.379 (0.180-0.797)	0.0106	*	0.3333	10.32	0.0057	80.6	Huang G-2023(1); Zhao X-2023; Cao Z-2023
Lifestyle, education and behaviors	Behaviors	Driving	2	0.850 (0.172-4.189)	0.4178		0.6767		0.850 (0.478-1.509)	0.5781		0.850 (0.478-1.509)	0.5781		0	0.18	0.6684	0	Huang G-2023(1); Cao Z-2023
Lifestyle, education and behaviors	Behaviors	TV Viewing	3	2.267 (1.774-2.897)	0.0048	**	0.077		2.267 (1.844-2.788)	<0.001	***	2.267 (1.844-2.788)	<0.001	***	0	0.58	0.747	0	Cao Z-2023; Zhao X-2023; Huang G-2023(1)
Lifestyle, education and behaviors	Education	Cognitive Func.	3	0.742 (0.680-0.811)	0.0047	**	0.077		0.742 (0.691-0.798)	<0.001	***	0.742 (0.691-0.798)	<0.001	***	0	0.63	0.7291	0	Li Y-2023; Li Y-2023; Li Y-2023
Lifestyle, education and behaviors	Education	Education	3	0.550 (0.236-1.281)	0.0931		0.3825		0.571 (0.521-0.625)	<0.001	***	0.550 (0.374-0.807)	0.0023	**	0.1088	32.46	0	93.8	Zhao SS-2022; Sun K-2023; Li Y-2023
Lifestyle, education and behaviors	Lifestyle	Alcohol Intake	5	0.989 (0.814-1.203)	0.8873		0.9309		1.010 (0.989-1.032)	0.3577		0.989 (0.869-1.127)	0.8729		0.0085	6.42	0.1699	37.7	Li M-2024; Wang J-2023; Bae S-2019; Wang J-2023; Guo Q-S-2025
Lifestyle, education and behaviors	Lifestyle	Coffee Intake	3	1.293 (0.861-1.943)	0.113		0.3825		1.293 (0.873-1.917)	0.2002		1.293 (0.873-1.917)	0.2002		0	0.44	0.8007	0	Yang H-2025; Wang J-2023; Pu B-2022
Lifestyle, education and behaviors	Lifestyle	Smoking	5	1.390 (1.298-1.487)	<0.001	***	0.0057	**	1.390 (1.283-1.506)	<0.001	***	1.390 (1.283-1.506)	<0.001	***	0	1.43	0.8383	0	Larsson S.C-2022; Qian Y-2020; Wang J-2023; Qian Y-2020; Larsson S.C-2022
Lifestyle, education and behaviors	Sleep and Circadian Rhythm	Sleep Depriv.	7	1.090 (0.765-1.553)	0.5736		0.7342		1.028 (0.929-1.138)	0.5936		1.090 (0.846-1.404)	0.5054		0.0843	22.77	0.0009	73.6	Li Y-2024; Gao RC-2022; Li Y-2024; Li Y-2024; Gao RC-2022; Gao RC-2022; Gao RC-2022
Lifestyle, education and behaviors	Sleep and Circadian Rhythm	Somnolence/Snoring	3	1.146 (0.558-2.356)	0.5003		0.7154		1.093 (0.828-1.443)	0.5289		1.146 (0.797-1.649)	0.4612		0.0291	2.32	0.3131	13.9	Li Y-2024; Gao RC-2022; Li Y-2024
Anthropometrics	Anthropometrics	BMI	3	1.317 (0.958-1.811)	0.0653		0.3825		1.332 (1.243-1.426)	<0.001	***	1.317 (1.137-1.525)	<0.001	***	0.013	9.47	0.0088	78.9	Li X-2023; Tang B-2021; Karlsson T-2023
Anthropometrics	Anthropometrics	WHR	2	1.000 (0.471-2.125)	0.9996		0.9996		1.000 (0.876-1.141)	0.9996		1.000 (0.876-1.141)	0.9996		0	0.78	0.3786	0	Tang B-2021; Li X-2023
Systemic Diseases	Dermatology	Atopic Dermatitis	3	1.109 (0.948-1.298)	0.1054		0.3825		1.109 (1.045-1.177)	<0.001	***	1.109 (1.045-1.177)	<0.001	***	0	2.93	0.2306	31.8	Chen C-2023; Zhou W-2023; Lazanas P-2025
Systemic Diseases	Dermatology	Skin Cancer	2	0.864 (0.203-3.687)	0.423		0.6767		0.933 (0.890-0.978)	0.0036	**	0.864 (0.691-1.081)	0.2016		0.0195	3.13	0.0768	68.1	Yu N-2024; Yu N-2024
Systemic Diseases	Dermatology	Urticaria	2	1.029 (0.384-2.755)	0.7745		0.8546		1.017 (0.964-1.073)	0.5411		1.029 (0.884-1.198)	0.7115		0.0105	7.72	0.0055	87	Yu X-2022; Yang M-2023(1)
Systemic Diseases	Digestive System Diseases	Cholangitis	4	1.143 (1.060-1.233)	0.011	*	0.1409		1.162 (1.134-1.192)	<0.001	***	1.143 (1.089-1.199)	<0.001	***	0.0015	9.34	0.0251	67.9	Liu Z-2024; Fan J-2023; Ma G-2024; Fan J-2023
Systemic Diseases	Digestive System Diseases	IBD	6	1.009 (0.965-1.054)	0.636		0.7782		1.006 (0.984-1.028)	0.6002		1.009 (0.975-1.044)	0.619		0.001	11.09	0.0496	54.9	Xiao S-2025; Meisinger C-2022; Xiao S-2025; Meisinger C-2022; Meisinger C-2022; Xiao S-2025
Systemic Diseases	Endocrine Disorders	FT4	2	1.029 (0.654-1.620)	0.5712		0.7342		1.029 (0.918-1.153)	0.6228		1.029 (0.918-1.153)	0.6228		0	0.38	0.5376	0	Duan L-2023; Gu P-2023
Systemic Diseases	Endocrine Disorders	Graves' Disease	2	1.245 (0.297-5.218)	0.3027		0.5697		1.245 (0.919-1.686)	0.1568		1.245 (0.919-1.686)	0.1568		0	0.53	0.466	0	Gu P-2023; Wu D-2021
Systemic Diseases	Endocrine Disorders	Hyperthyroidism	2	0.899 (0.590-1.372)	0.1935		0.4716		0.899 (0.820-0.987)	0.025	*	0.899 (0.820-0.987)	0.025	*	0	0.49	0.4821	0	Gu P-2023; Lai R-2023
Systemic Diseases	Endocrine Disorders	Hypothyroidism	11	1.555 (1.339-1.805)	<0.001	***	0.0039	**	1.507 (1.452-1.564)	<0.001	***	1.555 (1.421-1.702)	<0.001	***	0.0159	49.29	0	79.7	Lai R-2023; Duan L-2023; Duan L-2023; Duan L-2023; Gu P-2023; Gao Y-2023; Gao Y-2023; Duan L-2023; Duan L-2023; Gao Y-2023; Peng Z-2024
Systemic Diseases	Endocrine Disorders	TSH	2	1.064 (0.485-2.338)	0.4974		0.7154		1.046 (0.969-1.128)	0.2487		1.064 (0.943-1.202)	0.3134		0.0039	1.85	0.1734	46	Gu P-2023; Duan L-2023
Systemic Diseases	Immune System Diseases	Periodontitis	3	1.016 (0.996-1.037)	0.0763		0.3825		1.016 (0.992-1.041)	0.1968		1.016 (0.992-1.041)	0.1968		0	0.29	0.8665	0	Yin KJ-2022; Yin KJ-2022; Yin KJ-2022
Systemic Diseases	Musculoskeletal System Diseases	Bone/Cartilage Tumors	2	1.017 (0.898-1.152)	0.3315		0.5894		1.015 (1.002-1.028)	0.022	*	1.017 (0.998-1.037)	0.0812		0.0001	1.22	0.2698	17.9	Yang M-2023(2); Yang M-2023(2)
Systemic Diseases	Musculoskeletal System Diseases	Myasthenia Gravis	2	1.243 (0.795-1.944)	0.1021		0.3825		1.243 (1.009-1.531)	0.0409	*	1.243 (1.009-1.531)	0.0409	*	0	0.11	0.7409	0	Li K-2024; Huang J-2025
Systemic Diseases	Musculoskeletal System Diseases	Sarcopenia	8	0.999 (0.994-1.004)	0.6809		0.7782		1.002 (1.001-1.003)	<0.001	***	0.999 (0.995-1.003)	0.647		0	63.04	0	88.9	Chen C-2024; Chen C-2024; Chen C-2024; Chen C-2024; Chen C-2024; Chen C-2024; Chen C-2024; Chen C-2024
Systemic Diseases	Neurological System Diseases	Depression	2	1.857 (0.000-20680.137)	0.5536		0.7342		1.069 (0.856-1.335)	0.5546		1.857 (0.441-7.818)	0.3985		0.8746	4.48	0.0343	77.7	Li H-2025; Fang S-2023
Systemic Diseases	Neurological System Diseases	Migraine	3	0.968 (0.914-1.024)	0.1315		0.3825		0.968 (0.916-1.022)	0.2416		0.968 (0.916-1.022)	0.2416		0	0.45	0.7999	0	Li G-2024; Li G-2024; Li G-2024
Systemic Diseases	Ophthalmology	Cataracts	3	1.121 (0.879-1.430)	0.1803		0.4716		1.121 (0.933-1.348)	0.2227		1.121 (0.933-1.348)	0.2227		0	0.73	0.6955	0	Yuan W-2024; Teng M-2024; Teng M-2024
Systemic Diseases	Ophthalmology	Glaucoma	2	1.063 (0.258-4.384)	0.68		0.7782		1.026 (0.904-1.164)	0.6953		1.063 (0.854-1.323)	0.5825		0.0119	1.56	0.2119	35.8	Teng M-2024; Teng M-2024
Systemic Diseases	Respiratory System Diseases	Asthma	2	1.009 (0.971-1.047)	0.2088		0.4773		1.009 (1.004-1.013)	<0.001	***	1.009 (1.003-1.015)	0.0033	**	0	1.91	0.1668	47.7	Yan J-2023; Yan J-2023
Systemic Diseases	Respiratory System Diseases	Bronchiectasis	2	0.972 (0.679-1.393)	0.503		0.7154		0.983 (0.956-1.011)	0.241		0.972 (0.920-1.028)	0.3219		0.0009	1.84	0.1754	45.5	Chen Z-2024; Chen Z-2024
Systemic Diseases	Respiratory System Diseases	COVID-19	3	1.005 (0.979-1.030)	0.5196		0.722		1.005 (0.958-1.054)	0.8511		1.005 (0.958-1.054)	0.8511		0	0.12	0.943	0	Yao M-2023; Yao M-2023; Yao M-2023
Systemic Diseases	Respiratory System Diseases	Pneumoconiosis	2	nan (nan-nan)					nan (nan-nan)			nan (nan-nan)			0			0	Du YJ-2024; Du YJ-2024
Inflammatory & Immune Biomarkers	Blood cells	Neutrophil Count	2	1.231 (0.899-1.686)	0.0753		0.3825		1.231 (1.045-1.451)	0.0129	*	1.231 (1.045-1.451)	0.0129	*	0	0.09	0.7675	0	Luo J-2025; You JM-2023
Inflammatory & Immune Biomarkers	Immune Biomarkers	CD3 MFI (Act. Treg)	2	0.952 (0.834-1.086)	0.1314		0.3825		0.952 (0.929-0.975)	<0.001	***	0.952 (0.929-0.975)	<0.001	***	0	0.72	0.3976	0	Huang G-2025; Qiu M-2024
Inflammatory & Immune Biomarkers	Immune Biomarkers	mDC Count	2	1.062 (0.789-1.430)	0.2346		0.5051		1.055 (1.034-1.076)	<0.001	***	1.062 (1.015-1.112)	0.0096	**	0.0009	4.41	0.0357	77.3	Qiu M-2024; Huang G-2025
Inflammatory & Immune Biomarkers	Inflammatory Biomarkers	IL-13	2	0.964 (0.855-1.087)	0.1613		0.4489		0.964 (0.919-1.012)	0.1369		0.964 (0.919-1.012)	0.1369		0	0.15	0.7001	0	Xiang S-2023; Luo J-2025
Inflammatory & Immune Biomarkers	Inflammatory Biomarkers	IL-16	3	0.984 (0.963-1.004)	0.077		0.3825		0.984 (0.949-1.020)	0.3705		0.984 (0.949-1.020)	0.3705		0	0.14	0.9327	0	Yuan S-2022; Xiang S-2023; Yuan S-2022
Inflammatory & Immune Biomarkers	Inflammatory Biomarkers	IL-17	3	1.203 (0.274-5.287)	0.6451		0.7782		1.440 (1.202-1.725)	<0.001	***	1.203 (0.609-2.375)	0.5946		0.3325	30.68	0	93.5	Xiang S-2023; Yuan S-2022; Yuan S-2022
Inflammatory & Immune Biomarkers	Inflammatory Biomarkers	IL-18	4	1.040 (0.965-1.120)	0.1962		0.4716		1.035 (0.994-1.077)	0.0959		1.040 (0.990-1.092)	0.1228		0.0006	3.62	0.3061	17	Yuan S-2022; Yuan S-2022; Wu J-2023; Luo J-2025
Inflammatory & Immune Biomarkers	Inflammatory Biomarkers	IL-1RA	3	0.822 (0.734-0.921)	0.0175	*	0.1871		0.822 (0.757-0.893)	<0.001	***	0.822 (0.757-0.893)	<0.001	***	0	0.78	0.6758	0	Huang J-2023; Yuan S-2022; Yuan S-2022
Inflammatory & Immune Biomarkers	Inflammatory Biomarkers	IL-1β	3	1.587 (0.471-5.347)	0.2437		0.5051		1.051 (0.958-1.152)	0.2951		1.587 (0.899-2.801)	0.1114		0.2137	24.7	0	91.9	Yuan S-2022; Yuan S-2022; Luo J-2025
Inflammatory & Immune Biomarkers	Inflammatory Biomarkers	IL-27	2	1.009 (0.712-1.428)	0.8071		0.8754		1.009 (0.951-1.069)	0.7746		1.009 (0.951-1.069)	0.7746		0	0.84	0.3598	0	Yuan S-2022; Yuan S-2022
Inflammatory & Immune Biomarkers	Inflammatory Biomarkers	IL-2Rα	2	0.980 (0.956-1.004)	0.0588		0.3825		0.980 (0.909-1.056)	0.5905		0.980 (0.909-1.056)	0.5905		0	0	0.9603	0	Yuan S-2022; Yuan S-2022
Inflammatory & Immune Biomarkers	Inflammatory Biomarkers	IL-4	2	0.991 (0.817-1.204)	0.672		0.7782		0.991 (0.875-1.124)	0.8923		0.991 (0.875-1.124)	0.8923		0	0.06	0.811	0	Xiang S-2023; Luo J-2025
Inflammatory & Immune Biomarkers	Inflammatory Biomarkers	IL-5	2	0.915 (0.579-1.446)	0.2446		0.5051		0.915 (0.815-1.027)	0.1312		0.915 (0.815-1.027)	0.1312		0	0.37	0.5416	0	Luo J-2025; Xiang S-2023
Inflammatory & Immune Biomarkers	Inflammatory Biomarkers	IL-6	3	1.571 (0.389-6.343)	0.2985		0.5697		1.372 (1.238-1.520)	<0.001	***	1.571 (0.830-2.971)	0.1649		0.3078	81.88	0	97.6	Yuan S-2022; Yuan S-2022; Luo J-2025
Inflammatory & Immune Biomarkers	Inflammatory Biomarkers	IL-6RA	2	0.952 (0.684-1.327)	0.3127		0.5717		0.945 (0.924-0.966)	<0.001	***	0.952 (0.905-1.002)	0.0615		0.0011	4.42	0.0355	77.4	Yuan S-2022; Yuan S-2022
Inflammatory & Immune Biomarkers	Inflammatory Biomarkers	IL-8	2	1.121 (0.025-50.194)	0.7683		0.8546		1.125 (0.851-1.487)	0.4079		1.121 (0.623-2.015)	0.7033		0.1386	4.42	0.0354	77.4	Yuan S-2022; Yuan S-2022
Inflammatory & Immune Biomarkers	Inflammatory Biomarkers	TNF-α	2	1.080 (0.528-2.209)	0.4004		0.6744		1.076 (0.976-1.186)	0.1422		1.080 (0.968-1.206)	0.1693		0.0012	1.19	0.2746	16.2	Luo J-2025; Xiang S-2023
Biomolecular and Microbiomic Factors	Endocrine Regulation	SHBG	3	1.003 (0.998-1.007)	0.1174		0.3825		1.003 (1.000-1.005)	0.0201	*	1.003 (1.000-1.005)	0.0201	*	0	1.53	0.4646	0	Qu Z-2020; Qu Z-2020; Qu Z-2020
Biomolecular and Microbiomic Factors	Iron Homeostasis Markers	Fe	4	0.910 (0.758-1.092)	0.1989		0.4716		0.907 (0.817-1.007)	0.0662		0.910 (0.808-1.025)	0.1195		0.0032	3.56	0.3129	15.8	Yuan S-2020; Yang M-2024; Zhou J-2021; Cheng WW-2019
Biomolecular and Microbiomic Factors	Minerals & Trace Elements	Ca	2	1.127 (0.003-383.691)	0.8374		0.8932		1.007 (0.698-1.452)	0.9703		1.127 (0.459-2.771)	0.794		0.3457	5.52	0.0189	81.9	Zhou J-2021; Cheng WW-2019
Biomolecular and Microbiomic Factors	Minerals & Trace Elements	Cu	3	0.974 (0.936-1.013)	0.1012		0.3825		0.974 (0.925-1.024)	0.2998		0.974 (0.925-1.024)	0.2998		0	0.26	0.88	0	Cheng WW-2019; Zhou J-2021; Yang M-2024
Biomolecular and Microbiomic Factors	Minerals & Trace Elements	Mg	3	0.854 (0.525-1.390)	0.298		0.5697		0.854 (0.630-1.158)	0.3102		0.854 (0.630-1.158)	0.3102		0	1.06	0.5886	0	Cheng WW-2019; Yang M-2024; Zhou J-2021
Biomolecular and Microbiomic Factors	Minerals & Trace Elements	Zn	3	0.998 (0.876-1.137)	0.9534		0.9686		0.998 (0.933-1.068)	0.9538		0.998 (0.933-1.068)	0.9538		0	1.54	0.4629	0	Zhou J-2021; Yang M-2024; Cheng WW-2019

## Sheet: Table S9
Supplementary Table S9. Summary of leave-one-out sensitivity analyses for exposures with three or more studies, detailing the impact of individual study exclusion on the pooled effect estimates, heterogeneity, and statistical significance.
Category	Subgroup	Exposure	k	Full_OR_95CI	Full_P	Full_Sig	Full_I2	LOO_OR_Range	LOO_P_Min	LOO_P_Max	N_Sig_Changed	N_Direction_Changed	N_Large_Changes	Robustness	Is_Robust
Systemic Diseases	Endocrine Disorders	Hypothyroidism	11	1.555 (1.339-1.805)	<0.001	***	79.7	1.519 - 1.588	6.1438778808931005e-06	0.00029764451402258807	0	0	0	High	Yes
Systemic Diseases	Musculoskeletal System Diseases	Sarcopenia	8	0.999 (0.994-1.004)	0.6809		88.9	0.998 - 1.001	0.5413952450464854	0.9821646120427514	0	1	0	Low	No
Lifestyle, education and behaviors	Sleep and Circadian Rhythm	Sleep Depriv.	7	1.090 (0.765-1.553)	0.5736		73.6	1.003 - 1.164	0.37143091510630577	0.9805327859195376	0	0	0	High	Yes
Lifestyle, education and behaviors	Activity	Occupational PA	6	1.001 (0.996-1.007)	0.5878		18.4	1.001 - 1.117	0.30576750653191276	0.6252886539913296	0	0	0	High	Yes
Systemic Diseases	Digestive System Diseases	IBD	6	1.009 (0.964-1.055)	0.6401		54.9	0.993 - 1.018	0.4018233290221134	0.8741109526833228	0	1	0	Low	No
Lifestyle, education and behaviors	Lifestyle	Smoking	5	1.390 (1.240-1.557)	0.0013	**	0	1.379 - 1.425	0.004709140569336023	0.008123863139203547	0	0	0	High	Yes
Lifestyle, education and behaviors	Air Pollution	PM10	5	1.201 (0.647-2.228)	0.4571		60.6	1.087 - 1.394	0.2520414215435287	0.7355180748390415	0	0	0	High	Yes
Lifestyle, education and behaviors	Lifestyle	Alcohol Intake	5	0.989 (0.814-1.203)	0.8873		37.7	0.957 - 1.012	0.35382353013210466	0.8850947083148957	0	1	0	Low	No
Lifestyle, education and behaviors	Air Pollution	NOx	5	1.024 (0.567-1.849)	0.9176		51.1	0.945 - 1.096	0.5398533991333139	0.9410780338481373	0	2	0	Low	No
Systemic Diseases	Digestive System Diseases	Cholangitis	4	1.143 (1.057-1.236)	0.0122	*	67.9	1.117 - 1.161	0.024678924009952752	0.05857629153187083	2	0	0	Moderate	No
Biomolecular and Microbiomic Factors	Iron Homeostasis Markers	Fe	4	0.910 (0.751-1.103)	0.2174		15.8	0.878 - 0.968	0.1903985422366219	0.6609381735146274	0	0	0	High	Yes
Inflammatory & Immune Biomarkers	Inflammatory Biomarkers	IL-18	4	1.040 (0.960-1.126)	0.2205		17	1.016 - 1.064	0.1897507272649337	0.5466746333732417	0	0	0	High	Yes
Lifestyle, education and behaviors	Air Pollution	PM2.5	4	1.083 (0.743-1.578)	0.5507		11.8	0.961 - 1.170	0.19943262735023093	0.908355466135301	0	1	0	Low	No
Lifestyle, education and behaviors	Sleep and Circadian Rhythm	Somnolence/Snoring	3	1.146 (0.516-2.545)	0.5379		13.9	1.047 - 1.484	0.36215043887529275	0.8778073986817647	0	0	1	Moderate-High	Yes
Lifestyle, education and behaviors	Education	Cognitive Func.	3	0.742 (0.634-0.869)	0.0147	*	0	0.733 - 0.758	0.08920539508907344	0.10325174694130723	3	0	0	Moderate	No
Lifestyle, education and behaviors	Lifestyle	Coffee Intake	3	1.293 (0.545-3.067)	0.3287		0	1.187 - 1.380	0.4033531042815408	0.6281287123770478	0	0	0	High	Yes
Lifestyle, education and behaviors	Behaviors	TV Viewing	3	2.267 (1.440-3.570)	0.0162	*	0	2.148 - 2.381	0.09218902113787353	0.11206978295163039	3	0	0	Moderate	No
Systemic Diseases	Dermatology	Atopic Dermatitis	3	1.109 (0.948-1.298)	0.1054		31.8	1.090 - 1.160	0.2269738878570393	0.3533370361835697	0	0	0	High	Yes
Anthropometrics	Anthropometrics	BMI	3	1.317 (0.954-1.818)	0.0667		78.9	1.220 - 1.368	0.1418648079659477	0.2172441393468474	0	0	0	High	Yes
Systemic Diseases	Immune System Diseases	Periodontitis	3	1.016 (0.964-1.071)	0.3259		0	1.008 - 1.019	0.4077577079986454	0.7783736134676253	0	0	0	High	Yes
Inflammatory & Immune Biomarkers	Inflammatory Biomarkers	IL-1β	3	1.587 (0.456-5.524)	0.2524		91.9	1.370 - 2.076	0.12528222074290163	0.5652559069725522	0	0	1	Moderate-High	Yes
Biomolecular and Microbiomic Factors	Minerals & Trace Elements	Cu	3	0.974 (0.871-1.088)	0.4087		0	0.971 - 0.977	0.4685763924286668	0.798013719680172	0	0	0	High	Yes
Biomolecular and Microbiomic Factors	Minerals & Trace Elements	Mg	3	0.854 (0.438-1.667)	0.417		0	0.809 - 0.997	0.4619222010758208	0.9926343418688253	0	0	0	High	Yes
Biomolecular and Microbiomic Factors	Endocrine Regulation	SHBG	3	1.003 (0.998-1.008)	0.1457		0	1.002 - 1.004	0.2416870939346496	0.4010252786662143	0	0	0	High	Yes
Biomolecular and Microbiomic Factors	Minerals & Trace Elements	Zn	3	0.998 (0.861-1.157)	0.9591		0	0.973 - 1.020	0.6186399079413833	0.847037141510594	0	2	0	Low	No
Systemic Diseases	Neurological System Diseases	Migraine	3	0.968 (0.858-1.092)	0.3622		0	0.959 - 0.989	0.4188503274402948	0.8474615286037444	0	0	0	High	Yes
Systemic Diseases	Respiratory System Diseases	COVID-19	3	1.005 (0.905-1.116)	0.8684		0	1.000 - 1.019	0.7676311807653562	1	0	1	0	Low	No
Inflammatory & Immune Biomarkers	Inflammatory Biomarkers	IL-17	3	1.203 (0.270-5.356)	0.6478		93.5	0.845 - 1.435	0.4264771047512581	0.6285012974229489	0	1	1	Low	No
Inflammatory & Immune Biomarkers	Inflammatory Biomarkers	IL-16	3	0.984 (0.908-1.065)	0.465		0	0.981 - 0.987	0.5100449057992407	0.7098003609740258	0	0	0	High	Yes
Systemic Diseases	Ophthalmology	Cataracts	3	1.121 (0.749-1.679)	0.347		0	1.030 - 1.158	0.3968629512364912	0.9055846385611672	0	0	0	High	Yes
Lifestyle, education and behaviors	Education	Education	3	0.550 (0.236-1.281)	0.0931		93.8	0.491 - 0.670	0.08567280131916988	0.26946547877859595	0	0	1	Moderate-High	Yes
Lifestyle, education and behaviors	Behaviors	Computer Use	3	0.379 (0.074-1.943)	0.1251		80.6	0.251 - 0.477	0.11711547358716601	0.37437679346428654	0	0	2	Moderate-High	Yes
Lifestyle, education and behaviors	Activity	PA (Self-report)	3	1.090 (0.317-3.752)	0.7922		0	1.070 - 1.118	0.8251971566456144	0.8536915149243691	0	0	0	High	Yes
Inflammatory & Immune Biomarkers	Inflammatory Biomarkers	IL-1RA	3	0.822 (0.686-0.985)	0.043	*	0	0.811 - 0.849	0.13608209924677528	0.23174491802491692	3	0	0	Moderate	No
Inflammatory & Immune Biomarkers	Inflammatory Biomarkers	IL-6	3	1.571 (0.388-6.365)	0.2993		97.6	1.175 - 2.077	0.24579117802509454	0.649119817648276	0	0	2	Moderate-High	Yes

[truncated: 9 more sheets: Table S10, Table S11, Figure S1, Figure S2, Figure S3, Figure S4, Figure S5, Figure S6, Figure S7]
